# Supplementary material for: An Analysis of Chemical Ingredients Network of Chinese Herbal Formulae for the Treatment of Coronary Heart Disease
Source: PLoS One. 2015 Feb 6;10(2):e0116441. doi: 10.1371/journal.pone.0116441 (PMC4319923; doi:10.1371/journal.pone.0116441)
Supplement: S1 Dataset — (XLSX) [file pone.0116441.s001.xlsx]

## Sheet: chemical data
ID	Chemical Names	CAS Registry Number	Molecular Formula	Chemical Structural Types	Herbs_en	Herbs_ch
No.0001	[10]-Gingerol; (S)-form	23513-15-7	C21H34O4	Volatile oils	ZINGIBERIS RHIZOMA RECENS	生姜
No.0002	[10]-Gingerol; (S)-form, 5-Ac		C23H36O5	Volatile oils	ZINGIBERIS RHIZOMA RECENS	生姜
No.0003	[10]-Gingerol; (S)-form, 5-Me ether		C22H36O4	Volatile oils	ZINGIBERIS RHIZOMA RECENS	生姜
No.0004	[12]-Gingerol	104264-55-3	C23H38O4	Volatile oils	ZINGIBERIS RHIZOMA RECENS	生姜
No.0005	[3]-Gingerol; (S)-form	41743-67-3	C14H20O4	Volatile oils	ZINGIBERIS RHIZOMA RECENS	生姜
No.0006	[4]-Gingerol; (S)-form	41743-68-4	C15H22O4	Volatile oils	ZINGIBERIS RHIZOMA RECENS	生姜
No.0007	[4]-Gingerol; (S)-form, 4'-Me ether		C16H24O4	Volatile oils	ZINGIBERIS RHIZOMA RECENS	生姜
No.0008	[4]-Gingerol; (S)-form, 5-Ac		C17H24O5	Volatile oils	ZINGIBERIS RHIZOMA RECENS	生姜
No.0009	[4]-Gingerol; (S)-form, 5-Me ether		C16H24O4	Volatile oils	ZINGIBERIS RHIZOMA RECENS	生姜
No.0010	[5]-Gingerol; (S)-form	41743-69-5	C16H24O4	Volatile oils	ZINGIBERIS RHIZOMA RECENS	生姜
No.0011	[6]-Gingerol; (S)-form	23513-14-6	C17H26O4	Volatile oils	ZINGIBERIS RHIZOMA RECENS	生姜
No.0012	[6]-Gingerol; (S)-form, 1,2-Didehydro		C17H24O4	Volatile oils	ZINGIBERIS RHIZOMA RECENS	生姜
No.0013	[6]-Gingerol; (S)-form, 4'-Me ether		C18H28O4	Volatile oils	ZINGIBERIS RHIZOMA RECENS	生姜
No.0014	[6]-Gingerol; (S)-form, 4'-Me ether, 5-Ac		C20H30O5	Volatile oils	ZINGIBERIS RHIZOMA RECENS	生姜
No.0015	[6]-Gingerol; (S)-form, 5-Ac	142831-05-8	C19H28O5	Volatile oils	ZINGIBERIS RHIZOMA RECENS	生姜
No.0016	[6]-Gingerol; (S)-form, 5-Me ether	1177382-00-1	C18H28O4	Volatile oils	ZINGIBERIS RHIZOMA RECENS	生姜
No.0017	[6]-Gingerol; (S)-form, 6,7-Didehydro		C17H24O4	Volatile oils	ZINGIBERIS RHIZOMA RECENS	生姜
No.0018	[6]-Gingerol; (S)-form, Demethoxy		C16H24O3	Volatile oils	ZINGIBERIS RHIZOMA RECENS	生姜
No.0019	[7]-Gingerol; (S)-form	748159-27-5	C18H28O4	Volatile oils	ZINGIBERIS RHIZOMA RECENS	生姜
No.0020	[8]-Gingerol; (S)-form	23513-08-8	C19H30O4	Volatile oils	ZINGIBERIS RHIZOMA RECENS	生姜
No.0021	[8]-Gingerol; (S)-form, 5-Ac		C21H32O5	Volatile oils	ZINGIBERIS RHIZOMA RECENS	生姜
No.0022	[8]-Gingerol; (S)-form, 5-Me ether		C20H32O4	Volatile oils	ZINGIBERIS RHIZOMA RECENS	生姜
No.0023	1(10),3-Germacradiene-6,8,9,12,14-pentol; 8-[2-Methyl-3-(3-methyl-2-butenoyloxy)butanoyl], 9,12,14-tri-Ac	171367-52-5	C31H46O11	Volatile oils	SALVIAE MILTIORRHIZAE RADIX ET RHIZOMA	丹参
No.0024	1-(2,4,6-Trihydroxyphenyl)-24-triaconten-1-one; (Z)-form	870298-04-7	C36H62O4	Phenylpropanoids and its derivates	POLYGALAE RADIX	远志
No.0025	1-(2,4,6-Trihydroxyphenyl)-26-dotriaconten-1-one; (Z)-form	870298-05-8	C38H66O4	Phenylpropanoids and its derivates	POLYGALAE RADIX	远志
No.0026	1-(2,4-Dihydroxyphenyl)-2-hydroxy-3-(4-hydroxyphenyl)-1-propanone; (ζ)-form		C15H14O5	Flavonoids and its glycosides	GLYCYRRHIZAE RADIX ET RHIZOMA	甘草
No.0027	1-(2,4-Dihydroxyphenyl)-3-hydroxy-3-(4-hydroxyphenyl)-1-propanone; 2'-O-β-D-Glucopyranoside	150036-01-4	C21H24O10	Flavonoids and its glycosides	GLYCYRRHIZAE RADIX ET RHIZOMA	甘草
No.0028	1-(2,4-Dihydroxyphenyl)-3-hydroxy-3-(4-hydroxyphenyl)-1-propanone; 4'-O-β-D-Glucopyranoside	400900-11-0	C21H24O10	Flavonoids and its glycosides	GLYCYRRHIZAE RADIX ET RHIZOMA	甘草
No.0029	1-(2,4-Dihydroxyphenyl)-3-hydroxy-3-(4-hydroxyphenyl)-1-propanone; 4-O-β-D-Glucopyranoside	400900-10-9	C21H24O10	Flavonoids and its glycosides	GLYCYRRHIZAE RADIX ET RHIZOMA	甘草
No.0030	1-(2-Furanylmethyl)-1H-pyrrole	1438-94-4	C9H9NO	Volatile oils	SANTALI ALBI LIGNUM	檀香
No.0031	1-(3,4-Dihydroxy-5-prenylphenyl)-2-(3,5-dihydroxy-4-prenylphenyl)ethane	525585-30-2	C24H30O4	Stilbenoids	GLYCYRRHIZAE RADIX ET RHIZOMA	甘草
No.0032	1-(3,4-Dihydroxy-5-prenylphenyl)-2-(3,5-dihydroxyphenyl)ethane	525585-33-5	C19H22O4	Stilbenoids	GLYCYRRHIZAE RADIX ET RHIZOMA	甘草
No.0033	1-(3,4-Dihydroxy-5-prenylphenyl)-2-(3,5-dihydroxyphenyl)ethane; 4-Me ether		C20H24O4	Stilbenoids	GLYCYRRHIZAE RADIX ET RHIZOMA	甘草
No.0034	1-(3,4-Dihydroxyphenyl)-1,2,3-propanetriol; (1ζ,2ζ)-form, 1,3'-Di-Me ether, 3-O-(4-hydroxy-3-methoxy-E-cinnamoyl)	879496-41-0	C21H24O8	Phenylpropanoids and its derivates	ANGELICAE SINENSIS RADIX	当归
No.0035	1-(3,4-Dihydroxyphenyl)-1,2-propanediol; 3'-Me ether	24762-60-5	C10H14O4	Volatile oils	ZINGIBERIS RHIZOMA RECENS	生姜
No.0036	1-(3,4-Dihydroxyphenyl)-3-pentanone; 3'-Me ether	53171-99-6	C12H16O3	Volatile oils	ZINGIBERIS RHIZOMA RECENS	生姜
No.0037	1-(3,4-Dihydroxyphenyl)-7-(3,4,5-trihydroxyphenyl)-3,5-heptanediol; (3R*,5S*)-form, 3',3'',5'-Tri-Me ether			Phenylpropanoids and its derivates	ZINGIBERIS RHIZOMA RECENS	生姜
No.0038	1-(3,4-Dihydroxyphenyl)-7-(3,4,5-trihydroxyphenyl)-3,5-heptanediol; (3S,5S)-form, 3',3'',5''-Tri-Me ether	145888-84-2	C22H30O7	Phenylpropanoids and its derivates	ZINGIBERIS RHIZOMA RECENS	生姜
No.0039	1-(3,4-Dihydroxyphenyl)-7-(3,4,5-trihydroxyphenyl)-3,5-heptanediol; (3S,5S)-form, 3-Ketone, 3',3''-di-Me ether		C21H26O7	Phenylpropanoids and its derivates	ZINGIBERIS RHIZOMA RECENS	生姜
No.0040	1-(3,4-Dihydroxyphenyl)-7-(3,4,5-trihydroxyphenyl)-3,5-heptanediol; (3S,5S)-form, 5-Ketone, 3',3''-di-Me ether		C21H26O7	Phenylpropanoids and its derivates	ZINGIBERIS RHIZOMA RECENS	生姜
No.0041	1-(3,4-Dihydroxyphenyl)-7-(4-hydroxyphenyl)-1,4,6-heptatrien-3-one; 1,2,6,7-Tetrahydro, 3'-Me ether	128701-01-9	C20H22O4	Phenylpropanoids and its derivates	ZINGIBERIS RHIZOMA RECENS	生姜
No.0042	1-(3,4-Dihydroxyphenyl)-7-(4-hydroxyphenyl)-3,5-heptanediol; (5RS)-form, 3-Ketone, 3'-Me ether	138870-92-5	C20H24O5	Phenylpropanoids and its derivates	ZINGIBERIS RHIZOMA RECENS	生姜
No.0043	1-(4-Hydroxy-3-methoxyphenyl)-2,4-decadien-6-one; (E,E)-form		C17H22O3	Volatile oils	ZINGIBERIS RHIZOMA RECENS	生姜
No.0044	1-(4-Hydroxyphenyl)-4-decen-3-ol	555-66-8	C17H24O3	Volatile oils	ZINGIBERIS RHIZOMA RECENS	生姜
No.0045	1,10-Bisaboladien-3-ol	58334-55-7	C15H26O	Phenylpropanoids and its derivates	ZINGIBERIS RHIZOMA RECENS	生姜
No.0046	1,11-Tridecadiene-3,5,7,9-tetrayne; (E)-form	26130-86-9	C13H8	Volatile oils	CARTHAMI FLOS	红花
No.0047	1,11-Tridecadiene-3,5,7,9-tetrayne; (Z)-form	59950-58-2	C13H8	Volatile oils	CARTHAMI FLOS	红花
No.0048	1,16-Heptadecadiene-4,6-diyne-3,9,10-triol	139163-35-2	C17H24O3	Volatile oils	GINSENG RADIX ET RHIZOMA	人参
No.0049	1,2,3,24-Tetrahydroxy-12-oleanen-28-oic acid; (1β,2α,3α)-form	254098-66-3	C30H48O6	Triterpenoids and its glycosides	PERSICAE SEMEN	桃仁
No.0050	1,2,3,24-Tetrahydroxy-12-ursen-28-oic acid; (1β,2α,3α)-form	254098-65-2	C30H48O6	Triterpenoids and its glycosides	PERSICAE SEMEN	桃仁
No.0051	1,2,3,4,6-Pentagalloylglucose; β-D-Pyranose-form, Bis(3,4,5-trihydroxybenzoyl)(3)	87861-32-3	C55H40O34	Glycosides	PAEONIAE RADIX ALBA; PAEONIAE RADIX RUBRA	白芍、赤芍
No.0052	1,2,3,4,6-Pentagalloylglucose; β-D-Pyranose-form, Bis(3,4,5-trihydroxybenzoyl)(5)	87860-74-0	C55H40O34	Glycosides	PAEONIAE RADIX ALBA; PAEONIAE RADIX RUBRA	白芍、赤芍
No.0053	1,2,3,4,6-Pentagalloylglucose; β-D-Pyranose-form, Bis(3,4,5-trihydroxybenzoyl)(6)	87861-31-2	C55H40O34	Glycosides	PAEONIAE RADIX ALBA; PAEONIAE RADIX RUBRA	白芍、赤芍
No.0054	1,2,3,4,6-Pentagalloylglucose; β-D-Pyranose-form, O-(Galloylgalloyl)(1)	85249-60-1	C55H40O34	Glycosides	PAEONIAE RADIX ALBA; PAEONIAE RADIX RUBRA	白芍、赤芍
No.0055	1,2,3,4,6-Pentagalloylglucose; β-D-Pyranose-form, O-3,4,5-Trihydroxybenzoyl(4)	60768-30-1	C48H36O30	Glycosides	PAEONIAE RADIX ALBA; PAEONIAE RADIX RUBRA	白芍、赤芍
No.0056	1,2,3,4,6-Pentagalloylglucose; β-D-Pyranose-form, Tris(3,4,5-trihydroxybenzoyl)	87823-32-3	C62H44O38	Glycosides	PAEONIAE RADIX ALBA; PAEONIAE RADIX RUBRA	白芍、赤芍
No.0057	1,2,3,6,7-Pentahydroxyxanthone; 1,2,3,7-Tetra-Me ether	64756-87-2	C17H16O7	Flavonoids and its glycosides	POLYGALAE RADIX	远志
No.0058	1,2,3,6,7-Pentahydroxyxanthone; 1,2,3,7-Tetra-Me ether, 6-O-[α-L-rhamnopyranosyl-(1→2)-β-D-glucopyranoside]	857859-81-5	C29H36O16	Flavonoids and its glycosides	POLYGALAE RADIX	远志
No.0059	1,2,3,6,7-Pentahydroxyxanthone; 1,2,3,7-Tetra-Me ether, 6-O-β-D-glucopyranoside	474082-58-1	C23H26O12	Flavonoids and its glycosides	POLYGALAE RADIX	远志
No.0060	1,2,3,6,7-Pentahydroxyxanthone; 2,7-Di-Me ether	136083-93-7	C15H12O7	Flavonoids and its glycosides	POLYGALAE RADIX	远志
No.0061	1,2,3,6,7-Pentahydroxyxanthone; 2,7-Di-Me ether, 3-O-[α-L-rhamnopyranosyl-(1→2)-β-D-glucopyranoside]	474082-68-3	C27H32O16	Flavonoids and its glycosides	POLYGALAE RADIX	远志
No.0062	1,2,3,6,7-Pentahydroxyxanthone; Penta-Me ether	64756-86-1	C18H18O7	Flavonoids and its glycosides	POLYGALAE RADIX	远志
No.0063	1,2,3,6,8-Pentahydroxyxanthone; 1,2,3-Tri-Me ether	145523-73-5	C16H14O7	Flavonoids and its glycosides	POLYGALAE RADIX	远志
No.0064	1,2,3,7-Tetrahydroxyxanthone; 1,2,3-Tri-Me ether	136083-92-6	C16H14O6	Flavonoids and its glycosides	POLYGALAE RADIX	远志
No.0065	1,2,3,7-Tetrahydroxyxanthone; 1,2,7-Tri-Me ether	145541-99-7	C16H14O6	Flavonoids and its glycosides	POLYGALAE RADIX	远志
No.0066	1,2,3,7-Tetrahydroxyxanthone; 2,3-Methylene, 1,7-di-Me ether	145523-71-3	C16H12O6	Flavonoids and its glycosides	POLYGALAE RADIX	远志
No.0067	1,2,3,7-Tetrahydroxyxanthone; Tetra-Me ether	22804-52-0	C17H16O6	Flavonoids and its glycosides	POLYGALAE RADIX	远志
No.0068	1,2,4,6,8-Pentahydroxyxanthone; 1,2,4-Tri-Me ether	145523-72-4	C16H14O7	Flavonoids and its glycosides	POLYGALAE RADIX	远志
No.0069	1,2:8,12-Diepoxy-7,10(14),11-germacratrien-6-one; (1α,2α,4α)-form	383368-24-9	C15H18O3	Volatile oils	MYRRHA	没药
No.0070	1,2:9,10-Diepoxy-4,6-heptadecadiyn-3-one	145427-82-3	C17H22O3	Volatile oils	GINSENG RADIX ET RHIZOMA	人参
No.0071	1,2-Dihydro-1,6-dimethylfuro[3,2-c]naphth[2,1-e]oxepine-10,12-dione	126979-79-1	C18H14O4	Terpenoids and its derivates	SALVIAE MILTIORRHIZAE RADIX ET RHIZOMA	丹参
No.0072	1,3(15),10-Bisabolatriene	20307-83-9	C15H24	Terpenoids and its derivates	ZINGIBERIS RHIZOMA RECENS	生姜
No.0073	1,3,11-Tridecatriene-5,7,9-triyne	18668-89-8	C13H10	Volatile oils	CARTHAMI FLOS	红花
No.0074	1,3,5,10-Bisabolatetraene-7,12-diol; (7ζ,10Z)-form	859501-99-8	C15H22O2	Volatile oils	SANTALI ALBI LIGNUM	檀香
No.0075	1,3,5,11-Tridecatetraene-7,9-diyne; (3E,5Z,11E)-form	63366-81-4	C13H12	Volatile oils	CARTHAMI FLOS	红花
No.0076	1,3,5,11-Tridecatetraene-7,9-diyne; (3Z,5E,11E)-form	63366-82-5	C13H12	Volatile oils	CARTHAMI FLOS	红花
No.0077	1,3,5,11-Tridecatetraene-7,9-diyne; (E,E,E)-form	17091-00-8	C13H12	Volatile oils	CARTHAMI FLOS	红花
No.0078	1,3,6,7-Tetrahydroxyxanthone; 3,7-Di-Me ether	69618-09-3	C15H12O6	Flavonoids and its glycosides	POLYGALAE RADIX	远志
No.0079	1,3,6,7-Tetrahydroxyxanthone; 3,7-Di-Me ether, 6-O-[α-L-rhamnopyranosyl-(1→2)-β-D-glucopyranoside]	440368-66-1	C27H32O15	Flavonoids and its glycosides	POLYGALAE RADIX	远志
No.0080	1,3,6,7-Tetrahydroxyxanthone; 7-Me ether, 6-O-[α-L-rhamnopyranosyl-(1→2)-β-D-glucopyranoside]	440368-67-2	C26H30O15	Flavonoids and its glycosides	POLYGALAE RADIX	远志
No.0081	1,3,6,7-Tetrahydroxyxanthone; Tetra-Me ether	3542-74-3	C17H16O6	Flavonoids and its glycosides	POLYGALAE RADIX	远志
No.0082	1,3,7-Trihydroxyxanthone; 3-O-[α-L-Rhamnopyranosyl-(1→2)-β-D-glucopyranoside]	857859-80-4	C25H28O14	Flavonoids and its glycosides	POLYGALAE RADIX	远志
No.0083	1,3,9-Trihydroxy-2,8-diprenylpterocarpene; 1-Me ether	877373-00-7	C26H28O5	Flavonoids and its glycosides	GLYCYRRHIZAE RADIX ET RHIZOMA	甘草
No.0084	1,3,9-Trihydroxy-2-prenylpterocarpan; 1,3-Di-Me ether	156250-72-5	C22H24O5	Flavonoids and its glycosides	GLYCYRRHIZAE RADIX ET RHIZOMA	甘草
No.0085	1,3,9-Trihydroxy-2-prenylpterocarpan; 6a,11a-Didehydro, 1-Me ether	213130-81-5	C21H20O5	Flavonoids and its glycosides	GLYCYRRHIZAE RADIX ET RHIZOMA	甘草
No.0086	1,3,9-Trihydroxycoumestan; 1-Me ether	329319-08-6	C16H10O6	Flavonoids and its glycosides	GLYCYRRHIZAE RADIX ET RHIZOMA	甘草
No.0087	1,3-Tridecadiene-5,7,9,11-tetrayne; (Z)-form	124604-45-1	C13H8	Volatile oils	CARTHAMI FLOS	红花
No.0088	1,4,6-Eudesmanetriol; (1β,4β,5β,6β)-form	791849-22-4	C15H28O3	Terpenoids and its derivates	OPHIOPOGONIS RADIX	麦冬
No.0089	1,4,9-Heptadecatrien-6-yn-3-ol; (3S,4E,9Z)-form	141947-41-3	C17H26O	Volatile oils	GINSENG RADIX ET RHIZOMA	人参
No.0090	1,4-Undecadiene	53786-93-9	C11H20	Volatile oils	GINSENG RADIX ET RHIZOMA	人参
No.0091	1,5-Anhydroglucitol; D-form	154-58-5	C6H12O5	Saccharides and its derivates	POLYGALAE RADIX	远志
No.0092	1,5-Anhydroglucitol; D-form, 6-O-(3,4,5-Trimethoxycinnamoyl)	139726-38-8	C18H24O9	Phenylpropanoids and its derivates	POLYGALAE RADIX	远志
No.0093	1,6,7-Trihydroxyxanthone; 1,7-Di-Me ether	145523-70-2	C15H12O5	Flavonoids and its glycosides	POLYGALAE RADIX	远志
No.0094	1,6,7-Trihydroxyxanthone; Tri-Me ether	33084-23-0	C16H14O5	Flavonoids and its glycosides	POLYGALAE RADIX	远志
No.0095	1,7(14),10-Bisabolatriene; (-)-form	18663-67-7	C15H24	Terpenoids and its derivates	SCHISANDRAE CHINENSIS FRUCTUS	五味子
No.0096	1,7-Bis(3,4-dihydroxyphenyl)-1,4,6-heptatrien-3-one; 1,2,6,7-Tetrahydro, 3',3''-di-Me ether	128700-97-0	C21H24O5	Phenylpropanoids and its derivates	ZINGIBERIS RHIZOMA RECENS	生姜
No.0097	1,7-Bis(3,4-dihydroxyphenyl)-1,4,6-heptatrien-3-one; 1,2,6,7-Tetrahydro, 3'-Me ether	138870-93-6	C20H22O5	Phenylpropanoids and its derivates	ZINGIBERIS RHIZOMA RECENS	生姜
No.0098	1,7-Bis(3,4-dihydroxyphenyl)-1,4,6-heptatrien-3-one; 5''-Methoxy, 1,2,6,7-tetrahydro, 3',3''-di-Me ether	128700-98-1	C22H26O6	Phenylpropanoids and its derivates	ZINGIBERIS RHIZOMA RECENS	生姜
No.0099	1,7-Bis(3,4-dihydroxyphenyl)-1,4,6-heptatrien-3-one; 5'-Methoxy, 1,2,6,7-tetrahydro, 3',3''-di-Me ether	128700-99-2	C22H26O6	Phenylpropanoids and its derivates	ZINGIBERIS RHIZOMA RECENS	生姜
No.0100	1,7-Bis(3,4-dihydroxyphenyl)-3,5-heptanediol; (3R*,5R*)-form, 3,5-Di-Ac		C23H28O8	Phenylpropanoids and its derivates	ZINGIBERIS RHIZOMA RECENS	生姜
No.0101	1,7-Bis(3,4-dihydroxyphenyl)-3,5-heptanediol; (3R,5R)-form, 3,5-Diketone, 3',3''-di-Me ether	36062-04-1	C21H24O6	Phenylpropanoids and its derivates	ZINGIBERIS RHIZOMA RECENS	生姜
No.0102	1,7-Bis(3,4-dihydroxyphenyl)-3,5-heptanediol; (3RS,5SR)-form, 3',3''-Di-Me ether	135413-63-7	C21H28O6	Phenylpropanoids and its derivates	ZINGIBERIS RHIZOMA RECENS	生姜
No.0103	1,7-Bis(3,4-dihydroxyphenyl)-3,5-heptanediol; (3RS,5SR)-form, 3',3''-Di-Me ether, 3,5-di-Ac	135308-87-1	C25H32O8	Phenylpropanoids and its derivates	ZINGIBERIS RHIZOMA RECENS	生姜
No.0104	1,7-Bis(3,4-dihydroxyphenyl)-3,5-heptanediol; (3RS,5SR)-form, 3',3''-Di-Me ether, 3-Ac		C23H30O7	Phenylpropanoids and its derivates	ZINGIBERIS RHIZOMA RECENS	生姜
No.0105	1,7-Bis(3,4-dihydroxyphenyl)-3,5-heptanediol; (3S,5S)-form, 3',3''-Di-Me ether	112494-41-4	C21H28O6	Phenylpropanoids and its derivates	ZINGIBERIS RHIZOMA RECENS	生姜
No.0106	1,7-Bis(3,4-dihydroxyphenyl)-3,5-heptanediol; (3S,5S)-form, 3',3''-Di-Me ether, 3,5-di-Ac		C25H32O8	Phenylpropanoids and its derivates	ZINGIBERIS RHIZOMA RECENS	生姜
No.0107	1,7-Bis(3,4-dihydroxyphenyl)-3,5-heptanediol; (3S,5S)-form, 3-Ketone, 3',3''-di-Me ether, 5-Ac	718638-99-4	C23H28O7	Phenylpropanoids and its derivates	ZINGIBERIS RHIZOMA RECENS	生姜
No.0108	1,7-Bis(3,4-dihydroxyphenyl)-3,5-heptanediol; (3ζ,5ζ)-form, 3'-Me ether, 3,5-di-Ac		C24H30O8	Phenylpropanoids and its derivates	ZINGIBERIS RHIZOMA RECENS	生姜
No.0109	1,7-Bis(3,4-dihydroxyphenyl)-3,5-heptanediol; (3ζ,5ζ)-form, 5''-Methoxy, 3-ketone, 3',3''-di-Me ether	138870-95-8	C22H28O7	Phenylpropanoids and its derivates	ZINGIBERIS RHIZOMA RECENS	生姜
No.0110	1,7-Bis(3,4-dihydroxyphenyl)-3,5-heptanediol; (3ζ,5ζ)-form, 5'-Methoxy, 3-ketone, 3',3''-di-Me ether	138870-96-9	C22H28O7	Phenylpropanoids and its derivates	ZINGIBERIS RHIZOMA RECENS	生姜
No.0111	1,7-Bis(3,4-dihydroxyphenyl)-5-oxo-3-heptanesulfonic acid	532929-72-9	C19H22O8S	Phenylpropanoids and its derivates	ZINGIBERIS RHIZOMA RECENS	生姜
No.0112	1,7-Bis(3,4-dihydroxyphenyl)-5-oxo-3-heptanesulfonic acid; 3',3''-Di-Me ether	532929-70-7	C21H26O8S	Phenylpropanoids and its derivates	ZINGIBERIS RHIZOMA RECENS	生姜
No.0113	1,7-Bis(3,4-dihydroxyphenyl)-5-oxo-3-heptanesulfonic acid; 3'-Me ether	532929-71-8	C20H24O8S	Phenylpropanoids and its derivates	ZINGIBERIS RHIZOMA RECENS	生姜
No.0114	1,7-Bis(3,4-dihydroxyphenyl)-5-oxo-3-heptanesulfonic acid; 5'-Hydroxy, 3',3''-di-Me ether	532929-73-0	C21H26O10S	Phenylpropanoids and its derivates	ZINGIBERIS RHIZOMA RECENS	生姜
No.0115	1,8,10-Heptadecatriene-4,6-diyne-3,12-diol; (all-E)-form	143966-10-3	C17H22O2	Volatile oils	GINSENG RADIX ET RHIZOMA	人参
No.0116	1,8-Epoxy-p-menthan-10-ol; O-β-D-Glucopyranoside	1008165-46-5	C16H28O7	Terpenoids and its derivates	ZINGIBERIS RHIZOMA RECENS	生姜
No.0117	1,8-Epoxy-p-menthan-3-ol; (1R,3S,4S)-form, O-β-D-Glucopyranoside	155836-27-4	C16H28O7	Terpenoids and its derivates	ZINGIBERIS RHIZOMA RECENS	生姜
No.0118	1,9,16-Heptadecatriene-4,6-diyn-3-ol; (-)-(Z)-form, 9,10-Epoxide	139163-34-1	C17H22O2	Volatile oils	GINSENG RADIX ET RHIZOMA	人参
No.0119	1,9,16-Heptadecatriene-4,6-diyn-3-ol; (-)-(Z)-form, 9,10-Epoxide, 9,12-octadecadienoyl(Z,Z-)	155551-20-5	C35H52O3	Volatile oils	GINSENG RADIX ET RHIZOMA	人参
No.0120	1,9,16-Heptadecatriene-4,6-diyn-3-ol; (-)-(Z)-form, 9,10-Epoxide, Ac	142449-71-6	C19H24O3	Volatile oils	GINSENG RADIX ET RHIZOMA	人参
No.0121	1,9-Heptadecadiene-4,6-diyn-3-ol; (R)-(Z)-form	21852-80-2	C17H24O	Volatile oils	GINSENG RADIX ET RHIZOMA	人参
No.0122	1,9-Heptadecadiene-4,6-diyn-3-ol; (S)-(Z)-form	81203-57-8	C17H24O	Volatile oils	GINSENG RADIX ET RHIZOMA	人参
No.0123	1,9-Heptadecadiene-4,6-diyn-3-ol; (S)-(Z)-form, (Z,Z)-(9,12-Octadecadienoyl)	155551-18-1	C35H54O2	Volatile oils	GINSENG RADIX ET RHIZOMA	人参
No.0124	1,9-Heptadecadiene-4,6-diyne-3,8-diol; (3R*,8R*)-form, 9,10-Epoxide	133921-58-1	C17H24O3	Volatile oils	GINSENG RADIX ET RHIZOMA	人参
No.0125	10-Campheren-2-ol	18530-03-5	C15H26O	Volatile oils	BORNEOLUM	天然冰片
No.0126	10-Campheren-2-ol; 2-Ketone	18530-02-4	C15H24O	Volatile oils	BORNEOLUM	天然冰片
No.0127	10-Campherene-2,13-diol; (2α,10Z)-form	859501-97-6	C15H26O2	Volatile oils	SANTALI ALBI LIGNUM	檀香
No.0128	10-Campherene-2,13-diol; (2β,10Z)-form	859501-98-7	C15H26O2	Volatile oils	SANTALI ALBI LIGNUM	檀香
No.0129	10-Campherenene-2,12,13-triol	905564-26-3	C15H26O3	Volatile oils	SANTALI ALBI LIGNUM	檀香
No.0130	10-Campherenene-2,12,13-triol; 2,7-Diepimer	905564-28-5	C15H26O3	Volatile oils	SANTALI ALBI LIGNUM	檀香
No.0131	10-Campherenene-2,12,13-triol; 2-Epimer	905564-27-4	C15H26O3	Volatile oils	SANTALI ALBI LIGNUM	檀香
No.0132	10-Chloro-1,16-heptadecadiene-4,6-diyne-3,9-diol	139035-29-3	C17H23ClO2	Volatile oils	GINSENG RADIX ET RHIZOMA	人参
No.0133	10-Hydroperoxy-1,8-heptadecadiene-4,6-diyn-3-ol	141947-42-4	C17H24O3	Volatile oils	GINSENG RADIX ET RHIZOMA	人参
No.0134	10-Hydroxy-16-hentriacontanone	87264-34-4	C31H62O2	Volatile oils	SANTALI ALBI LIGNUM	檀香
No.0135	10-Panasinsanene	56633-28-4	C15H24	Volatile oils	GINSENG RADIX ET RHIZOMA	人参
No.0136	10-Sandalnene-3,12,13-triol	905564-29-6	C15H26O3	Volatile oils	SANTALI ALBI LIGNUM	檀香
No.0137	10-Sandalnene-3,12-diol	905564-30-9	C15H26O2	Volatile oils	SANTALI ALBI LIGNUM	檀香
No.0138	10-Sandalnene-3,12-diol; 10E-Isomer, 12-aldehyde	905564-31-0	C15H24O2	Volatile oils	SANTALI ALBI LIGNUM	檀香
No.0139	11,12-Epoxy-3,13,23-trihydroxy-30-nor-20(29)-oleanen-28-oic acid; (3β,11α,12α,13β)-form, 28→13 Lactone	186140-36-3	C29H42O5	Triterpenoids and its glycosides	PAEONIAE RADIX RUBRA	赤芍
No.0140	11,12-Epoxy-3,4,23-trihydroxy-24,30-dinor-20(29)-oleanen-28,13-olide; (3β,4β,11α,12α,13β)-form	851223-36-4	C28H40O6	Triterpenoids and its glycosides	PAEONIAE RADIX RUBRA	赤芍
No.0141	11,13(18)-Oleanadiene-3,16,23,28,30-pentol; (3β,16α)-form, 30-Carboxylic acid, 3-O-[β-D-glucopyranosyl-(1→2)-β-D-glucopyranosyl-(1→3)-β-D-fucopyranoside], 30-O-(1-D-xylitol) ester	350229-17-3	C53H86O24	Triterpenoids and its glycosides	BUPLEURI RADIX	柴胡
No.0142	11,13(18)-Oleanadiene-3,16,23,28,30-pentol; (3β,16α)-form, 30-Carboxylic acid, 3-O-[β-D-glucopyranosyl-(1→3)-β-D-fucopyranoside], 30-O-(1-D-xylitol) ester	357651-24-2	C47H76O19	Triterpenoids and its glycosides	BUPLEURI RADIX	柴胡
No.0143	11,13(18)-Oleanadiene-3,16,23,28,30-pentol; (3β,16α)-form, 30-Carboxylic acid, 3-O-[β-D-glucopyranosyl-(1→3)-β-D-fucopyranoside], 30-O-(1-xylit-1-yl-β-D-glucopyranos-6-yl) ester	212772-79-7	C53H86O24	Triterpenoids and its glycosides	BUPLEURI RADIX	柴胡
No.0144	11,13(18)-Oleanadiene-3,16,23,28,30-pentol; (3β,16α)-form, 30-Carboxylic acid, 3-O-[β-D-glucopyranosyl-(1→6)-β-D-glucopyranosyl-(1→4)-β-D-fucopyranoside], 30-O-[1-xylit-1-yl-β-D-glucopyranos-6-yl] ester	221092-55-3	C59H96O29	Triterpenoids and its glycosides	BUPLEURI RADIX	柴胡
No.0145	11,13(18)-Oleanadiene-3,16,23,28,30-pentol; (3β,16α)-form, 3-O-[β-D-Glucopyranosyl-(1→2)-β-D-glucopyranosyl-(1→3)-β-D-fucopyranoside]	189511-36-2	C48H78O19	Triterpenoids and its glycosides	BUPLEURI RADIX	柴胡
No.0146	11,13(18)-Oleanadiene-3,16,23,28,30-pentol; (3β,16α)-form, 3-O-[β-D-Glucopyranosyl-(1→6)-[α-L-rhamnopyranosyl-(1→4)]-β-D-glucopyranoside]	197705-56-9	C48H78O19	Triterpenoids and its glycosides	BUPLEURI RADIX	柴胡
No.0147	11,13(18)-Oleanadiene-3,16,23,28-tetrol; (3β,16α)-form, 3-O-[β-D-Glucopyranosyl-(1→6)-[α-L-rhamnopyranosyl-(1→4)]-β-D-glucopyranoside]	219690-93-4	C48H78O18	Triterpenoids and its glycosides	BUPLEURI RADIX	柴胡
No.0148	11-Methyl-7-oxatetracyclo[6.3.1.01,6.04,11]dodecane	28344-11-8	C12H18O	Volatile oils	SANTALI ALBI LIGNUM	檀香
No.0149	12,13-Dihydroxy-8(17),14-labdadien-19-oic acid; (12R,13R)-form	152886-15-2	C20H32O4	Terpenoids and its derivates	PLATYCLADI SEMEN	柏子仁
No.0150	12,13-Dihydroxy-8(17),14-labdadien-19-oic acid; (12R,13S)-form	152886-14-1	C20H32O4	Terpenoids and its derivates	PLATYCLADI SEMEN	柏子仁
No.0151	12,15-Epoxy-8(17),13-labdadien-19-oic acid; (9αH,12ζ)-form	946416-19-9	C20H30O3	Terpenoids and its derivates	PLATYCLADI SEMEN	柏子仁
No.0152	12,17-Dihydroxyspirost-4-en-3-one; (11β,17αOH,25R)-form	671774-37-1	C27H40O5	Steroids and its glycosides	ASPARAGI RADIX	天冬
No.0153	12,23-Epoxydammar-24-ene-3,20-diol; (3β,12β,20S,23R)-form, 3,20-Di-O-β-D-glucopyranoside	123617-34-5	C42H70O13	Triterpenoids and its glycosides	GINSENG RADIX ET RHIZOMA	人参
No.0154	12,23-Epoxydammar-24-ene-3,6,20-triol; (3β,6α,12β,20S,23R)-form, 20-O-β-D-Glucopyranoside	343780-70-1	C36H60O9	Triterpenoids and its glycosides	GINSENG RADIX ET RHIZOMA	人参
No.0155	12'-Apo-β-carotene-3,12'-diol	120021-87-6	C25H36O2	Terpenoids and its derivates	PERSICAE SEMEN	桃仁
No.0156	12-Hydroxy-8(17),13-labdadien-15,12-olid-19-oic acid; (12ζ)-form, 12-Me ether	287733-43-1	C21H30O5	Terpenoids and its derivates	PLATYCLADI SEMEN	柏子仁
No.0157	12-Hydroxy-8,11,13-abietatrien-7-one	511-05-7	C20H28O2	Terpenoids and its derivates	SALVIAE MILTIORRHIZAE RADIX ET RHIZOMA	丹参
No.0158	12-Oleanene-3,11,16,23,28-pentol; (3β,11α,16β)-form, 11-Ketone	75027-36-0	C30H48O5	Triterpenoids and its glycosides	BUPLEURI RADIX	柴胡
No.0159	12-Oleanene-3,11,16,23,28-pentol; (3β,11α,16β)-form, 11-Ketone, 3-O-[β-D-glucopyranosyl-(1→3)-β-D-fucopyranoside]	197704-54-4	C42H68O14	Triterpenoids and its glycosides	BUPLEURI RADIX	柴胡
No.0160	12-Oleanene-3,11,16,23,28-pentol; (3β,11α,16β)-form, 3-O-[β-D-Glucopyranosyl-(1→3)-β-D-fucopyranoside]	173559-73-4	C42H70O14	Triterpenoids and its glycosides	BUPLEURI RADIX	柴胡
No.0161	12-Oleanene-3,11,16,28-tetrol; (3β,11α,16β)-form, 11-Me ether, 3-O-[β-D-glucopyranosyl-(1→3)-β-D-fucopyranoside]	197705-04-7	C43H72O13	Triterpenoids and its glycosides	BUPLEURI RADIX	柴胡
No.0162	12-Oleanene-3,22,24-triol; (3β,22β)-form, 3-O-[α-L-Rhamnopyranosyl-(1→2)-β-D-xylopyranosyl-(1→2)-β-D-glucuronopyranoside]	86361-64-0	C47H76O17	Triterpenoids and its glycosides	ASTRAGALI RADIX	黄芪
No.0163	12-Oleanene-3,22,30-triol; (3β,22β)-form, 30-Carboxylic acid, 22-Ac, 3-O-[α-L-rhamnopyranosyl(1→2)-β-D-glucuronopyranosyl(1→2)-glucuronate]	118536-87-1	C50H76O21	Triterpenoids and its glycosides	GLYCYRRHIZAE RADIX ET RHIZOMA	甘草
No.0164	12-Oleanene-3,22,30-triol; (3β,22β)-form, 30-Carboxylic acid, 30→22 lactone	10379-62-1	C30H46O3	Triterpenoids and its glycosides	GLYCYRRHIZAE RADIX ET RHIZOMA	甘草
No.0165	12-Oleanene-3,22,30-triol; (3β,22β)-form, 30-Carboxylic acid, 30→22 lactone, 3-O-[α-L-rhamnopyranosyl-(1→2)-β-D-glucuronopyranosyl-(1→2)-β-D-glucuronopyranoside]	118441-83-1	C48H72O19	Triterpenoids and its glycosides	GLYCYRRHIZAE RADIX ET RHIZOMA	甘草
No.0166	12-Ursen-3-ol; 3β-form, Hexadecanoyl	22255-10-3	C46H80O2	Triterpenoids and its glycosides	SANTALI ALBI LIGNUM	檀香
No.0167	13,28-Epoxy-11-oleanene-3,16,23-triol; (3β,13β,16α)-form, 3-O-[β-D-Glucopyranosyl-(1→3)-β-D-fucopyranoside]	20874-52-6	C42H68O13	Triterpenoids and its glycosides	BUPLEURI RADIX	柴胡
No.0168	13,28-Epoxy-11-oleanene-3,16,23-triol; (3β,13β,16β)-form, 3-O-[β-D-Glucopyranosyl-(1→3)-β-D-fucopyranoside]	20736-09-8	C42H68O13	Triterpenoids and its glycosides	BUPLEURI RADIX	柴胡
No.0169	13-Tetradecene-1,3-diyne-6,7-diol	122855-49-6	C14H20O2	Volatile oils	GINSENG RADIX ET RHIZOMA	人参
No.0170	14,15,16-Trinor-8(17)-labdene-13,19-dioic acid	98531-42-1	C17H26O4	Terpenoids and its derivates	PLATYCLADI SEMEN	柏子仁
No.0171	14,15-Dihydroxy-8(17),12-labdadien-19-oic acid; (12E,14R)-form	946081-02-3	C20H32O4	Terpenoids and its derivates	PLATYCLADI SEMEN	柏子仁
No.0172	14,15-Dinor-13-oxo-8(17),11-labdadien-19-oic acid; (11E)-form	98531-41-0	C18H26O3	Terpenoids and its derivates	PLATYCLADI SEMEN	柏子仁
No.0173	14,15-Dinor-13-oxo-8(17),11-labdadien-19-oic acid; (11E)-form, 11,12-Dihydro	64291-77-6	C18H28O3	Terpenoids and its derivates	PLATYCLADI SEMEN	柏子仁
No.0174	14,16-Epoxy-12,20-dinor-11,12-seco-5,7,9-abietatrien-11,14-olide	209170-47-8	C18H22O3	Terpenoids and its derivates	SALVIAE MILTIORRHIZAE RADIX ET RHIZOMA	丹参
No.0175	14,16-Epoxy-20-nor-5(10),6,8,13-abietatetraene-11,12-dione; (R)-form	35825-57-1	C19H20O3	Quinones	SALVIAE MILTIORRHIZAE RADIX ET RHIZOMA	丹参
No.0176	14,16-Epoxy-3-hydroxy-19,20-dinor-4(18),5,7,9,13,15-abietahexaene-11,12-dione; 3α-form	83145-47-5	C18H14O4	Quinones	SALVIAE MILTIORRHIZAE RADIX ET RHIZOMA	丹参
No.0177	14,17,21-Trihydroxypregn-4-ene-3,20-dione; (17αOH)-form		C21H30O5	Steroids and its glycosides	PORIA	茯苓
No.0178	14-Hydroxyheneicosanoic acid	97534-12-8	C21H42O3	Fatty acid	GINSENG RADIX ET RHIZOMA	人参
No.0179	15(3→2)-Abeo-β-santal-10-ene-3,12-diol; (2S,3S,6R,7S,10Z)-form	859202-79-2	C15H26O2	Terpenoids and its derivates	SANTALI ALBI LIGNUM	檀香
No.0180	15,16-Dinor-8(17)-labdene-14,19-dioic acid	287733-44-2	C18H28O4	Terpenoids and its derivates	PLATYCLADI SEMEN	柏子仁
No.0181	15,20-Dihydroxypregn-4-en-3-one; (15α,20R)-form	22734-97-0	C21H32O3	Steroids and its glycosides	CARTHAMI FLOS	红花
No.0182	15,20-Dihydroxypregn-4-en-3-one; (15α,20R)-form, 20-O-[β-D-Glucopyranosyl-(1→4)-6-O-acetyl-β-D-glucopyranoside]	211115-81-0	C35H54O14	Steroids and its glycosides	CARTHAMI FLOS	红花
No.0183	15-Isopimarene-3,8-diol; (3β,8β)-form	691009-86-6	C20H34O2	Terpenoids and its derivates	PLATYCLADI SEMEN	柏子仁
No.0184	15-Tetracosenoic acid; (Z)-form	506-37-6	C24H46O2	Fatty acid	CARTHAMI FLOS	红花
No.0185	16,26-Dihydroxy-3,4-secolanosta-4(28),7,9(11),24-tetraene-3,21-dioic acid; (16α,24Z)-form	167875-34-5	C30H44O6	Triterpenoids and its glycosides	PORIA	茯苓
No.0186	16,28-Dihydroxy-24-methylene-3,4-secolanost-4(29),7,9(11)-triene-3,21-dioic acid; 16α-form	137551-38-3	C31H46O6	Triterpenoids and its glycosides	PORIA	茯苓
No.0187	16-Hydroxy-24-methylene-3,4-secolanosta-4(28),8-diene-3,21-dioic acid; 16α-form	415724-85-5	C31H48O5	Triterpenoids and its glycosides	PORIA	茯苓
No.0188	16-Hydroxy-24-methylene-3,4-secolanosta-4(28),8-diene-3,21-dioic acid; 16α-form, 25-Hydroxy	943225-54-5	C31H48O6	Triterpenoids and its glycosides	PORIA	茯苓
No.0189	16-Hydroxy-3,4-secolanosta-4(28),8,24-triene-3,21-dioic acid; 16α-form	415724-84-4	C30H46O5	Triterpenoids and its glycosides	PORIA	茯苓
No.0190	16-Hydroxy-9,17-octadecadiene-12,14-diynoic acid; (ζ)-form, Aldehyde, 9ζ,10ζ-epoxide	167962-41-6	C18H24O3	Volatile oils	GINSENG RADIX ET RHIZOMA	人参
No.0191	17-Hydroxyspirostane-3,12-dione; (5β,17aOH,25R)-form, 3-Dimethyl acetal	671774-38-2	C29H46O6	Steroids and its glycosides	ASPARAGI RADIX	天冬
No.0192	18(13→14)-Abeo-2,3,20,22,26-pentahydroxycholesta-7,12-dien-6-one; (2β,3β,20R,22R,25ζ)-form	1017276-72-0	C27H42O6	Steroids and its glycosides	ACHYRANTHIS BIDENTATAE RADIX	牛膝
No.0193	18-Oleanene-3,11,16,23,28-pentol; (3β,11α,16β)-form, 3-O-[β-D-Glucopyranosyl-(1→3)-β-D-fucopyranoside]	197705-31-0	C42H70O14	Triterpenoids and its glycosides	BUPLEURI RADIX	柴胡
No.0194	19-Hydroxydeacetylnomilinic acid; 17-O-β-D-Glucopyranoside		C32H46O16	Glycosides	AURANTII FRUCTUS	枳壳
No.0195	19-Hydroxydeacetylnomilinic acid; 3,19-Lactone, 17-O-β-D-glucopyranoside		C32H44O15	Glycosides	AURANTII FRUCTUS	枳壳
No.0196	1-Acetyl-4-isopropylidenecyclopentene	55873-39-7	C10H14O	Terpenoids and its derivates	BORNEOLUM	天然冰片
No.0197	1-Acetyl-4-methyl-1,3-cyclohexadiene	24243-12-7	C9H12O	Volatile oils	SANTALI ALBI LIGNUM	檀香
No.0198	1-Chloro-3,11-tridecadiene-5,7,9-triyn-2-ol; (E,E)-form		C13H11ClO	Volatile oils	CARTHAMI FLOS	红花
No.0199	1-Heptadecene-4,6-diyne-3,9,10-triol; (3R,9R,10R)-form	87005-03-6	C17H26O3	Volatile oils	GINSENG RADIX ET RHIZOMA	人参
No.0200	1-Heptadecene-4,6-diyne-3,9,10-triol; (3R,9R,10R)-form, 10-Ac	122855-48-5	C19H28O4	Volatile oils	GINSENG RADIX ET RHIZOMA	人参
No.0201	1-Heptadecene-4,6-diyne-3,9,10-triol; (3R,9R,10R)-form, 3-Ketone, 10-Me ether	943988-07-6	C18H26O3	Volatile oils	GINSENG RADIX ET RHIZOMA	人参
No.0202	1-Heptadecene-4,6-diyne-3,9-diol	77084-19-6	C17H26O2	Volatile oils	GINSENG RADIX ET RHIZOMA	人参
No.0203	1-Hexanol; O-[β-D-Xylopyranosyl-(1→6)-β-D-glucopyranoside]	133084-29-4	C17H32O10	Saccharides and its derivates	REHMANNIAE RADIX	地黄
No.0204	1-Hydroxy-9-heptadecene-4,6-diyn-3-one; (Z)-form, 9ζ,10ζ-Epoxide	155519-47-4	C17H24O3	Volatile oils	GINSENG RADIX ET RHIZOMA	人参
No.0205	1-Hydroxy-9-heptadecene-4,6-diyn-3-one; (Z)-form, Me ether, 9R,10S-epoxide	943988-07-6	C18H26O3	Volatile oils	GINSENG RADIX ET RHIZOMA	人参
No.0206	1-Isopropyl-2-methylbenzene	527-84-4	C10H14	Volatile oils	AURANTII FRUCTUS	枳壳
No.0207	1-Tritriacontanol	71353-61-2	C33H68O	Volatile oils	AURANTII FRUCTUS	枳壳
No.0208	2-(3,4-Dihydroxyphenyl)-4,6-dihydroxy-5-prenylbenzofuran; 4,6-Di-Me ether	126716-36-7	C21H22O5	Flavonoids and its glycosides	GLYCYRRHIZAE RADIX ET RHIZOMA	甘草
No.0209	2-(3,4-Dihydroxyphenyl)-4,6-dihydroxy-5-prenylbenzofuran; 4-Me ether	118524-14-4	C20H20O5	Flavonoids and its glycosides	GLYCYRRHIZAE RADIX ET RHIZOMA	甘草
No.0210	2-(3-Hydroxy-4-methoxyphenyl)ethanol; 1-O-[α-L-Rhamnopyranosyl-(1→3)-[3,4-dihydroxy-E-cinnamoyl-(→)]-β-D-glucopyranoside]	120406-34-0	C30H38O15	Saccharides and its derivates	REHMANNIAE RADIX	地黄
No.0211	2-(3-Hydroxy-4-methoxyphenyl)ethanol; 1-O-[α-L-Rhamnopyranosyl-(1→3)-[4-hydroxy-3-methoxy-Z-cinnamoyl-(→4)][β-D-galactopyranosyl-(1→6)]-β-D-glucopyranoside]	120445-12-7		Saccharides and its derivates	REHMANNIAE RADIX	地黄
No.0212	2-(3-Hydroxy-4-methoxyphenyl)ethanol; 1-O-[β-D-Galactopyranosyl-(1→6)-[α-L-rhamnopyranosyl-(1→3)][4-hydroxy-3-methoxy-E-cinnamoyl-(→4)]-β-D-glucopyranoside]	120406-37-3	C37H50O20	Saccharides and its derivates	REHMANNIAE RADIX	地黄
No.0213	2-(4-Hydroxy-3-methoxyphenyl)-5-(3-hydroxypropyl)-7-methoxy-3-benzofurancarboxaldehyde	135040-83-4	C20H20O6	Phenylpropanoids and its derivates	SALVIAE MILTIORRHIZAE RADIX ET RHIZOMA	丹参
No.0214	2,10-Bisaboladiene-6,12-diol; (6R,7R,10Z)-form	872880-55-2	C15H26O2	Volatile oils	SANTALI ALBI LIGNUM	檀香
No.0215	2,10-Bisaboladiene-6,12-diol; (6R,7S,10Z)-form	189371-57-1	C15H26O2	Volatile oils	SANTALI ALBI LIGNUM	檀香
No.0216	2,10-Bisaboladiene-7,12,13-triol; (6S,7ζ)-form	872880-57-4	C15H26O3	Volatile oils	SANTALI ALBI LIGNUM	檀香
No.0217	2,12-Dihydroxy-8,11,13-abietatrien-7-one; 2α-form, 2-Ac	878800-84-1	C22H30O4	Terpenoids and its derivates	SALVIAE MILTIORRHIZAE RADIX ET RHIZOMA	丹参
No.0218	2,16,20,25-Tetrahydroxycucurbita-5,23-diene-3,11,22-trione; (2β,16α,20R)-form, 25-Ac	6199-67-3	C32H46O8	Triterpenoids and its glycosides	TRICHOSANTHIS FRUCTUS	瓜蒌
No.0219	2,3,12,13,16,23,24-Heptahydroxy-28-oleananoic acid; (2β,3β,12α,13β,16α)-form, (28→13) Lactone, 3-O-β-D-glucopyranoside		C36H58O13	Triterpenoids and its glycosides	PLATYCODONIS RADIX	桔梗
No.0220	2,3,12,13,16,23-Hexahydroxy-28-oleananoic acid; (2β,3β,12α,13β,16α)-form, (28→13)-Lactone, 3-O-[β-D-glucopyranosyl-(1→3)-β-D-glucopyranoside]		C42H68O17	Triterpenoids and its glycosides	PLATYCODONIS RADIX	桔梗
No.0221	2,3,14,20,21,22,25- Heptahydroxycholest-7-en-6-one; (2β,3β,5β,14α,20S,22R)-form	864753-99-1	C27H44O8	Steroids and its glycosides	ACHYRANTHIS BIDENTATAE RADIX	牛膝
No.0222	2,3,14,20,22,26-Hexahydroxycholest-7-en-6-one; (2β,3β,5β,20R,22R,25R)-form	19682-38-3	C27H44O7	Steroids and its glycosides	ACHYRANTHIS BIDENTATAE RADIX	牛膝
No.0223	2,3,14,20,22,26-Hexahydroxycholest-7-en-6-one; (2β,3β,5β,20R,22R,25S)-form	19595-18-7	C27H44O7	Steroids and its glycosides	ACHYRANTHIS BIDENTATAE RADIX	牛膝
No.0224	2,3,16,21-Tetrahydroxy-12-oleanen-28-oic acid; (2β,3β,16β,21β)-form	26121-81-3	C30H48O6	Triterpenoids and its glycosides	PLATYCODONIS RADIX	桔梗
No.0225	2,3,16,21-Tetrahydroxy-12-oleanene-24,28-dioic acid; (2β,3β,16β,21β)-form	26121-80-2	C30H46O8	Triterpenoids and its glycosides	PLATYCODONIS RADIX	桔梗
No.0226	2,3,16,23,24-Pentahydroxy-12-oleanen-28-oic acid; (2β,3β,16α)-form	22327-82-8	C30H48O7	Triterpenoids and its glycosides	PLATYCODONIS RADIX	桔梗
No.0227	2,3,16,23,24-Pentahydroxy-12-oleanen-28-oic acid; (2β,3β,16α)-form, 16-Ketone, 3-O-β-D-glucopyranoside, 28-O-[β-D-apiofuranosyl-(1→3)-β-D-xylopyranosyl-(1→4)-α-L-rhamnopyranosyl-(1→2)-α-L-arabinopyranosyl] ester	955360-52-8	C57H90O28	Triterpenoids and its glycosides	PLATYCODONIS RADIX	桔梗
No.0228	2,3,16,23,24-Pentahydroxy-12-oleanen-28-oic acid; (2β,3β,16α)-form, 3-O-[β-D-Glucopyranosyl-(1→3)-β-D-glucopyranoside]	899447-64-4	C42H68O17	Triterpenoids and its glycosides	PLATYCODONIS RADIX	桔梗
No.0229	2,3,16,23,24-Pentahydroxy-12-oleanen-28-oic acid; (2β,3β,16α)-form, 3-O-[β-D-Glucopyranosyl-(1→3)-β-D-glucopyranoside], 28-O-[β-D-apiofuranosyl-(1→3)-β-D-xylopyranosyl-(1→4)-2-O-acetyl-α-L-rhamnopyranosyl-(1→2)-α-L-arabinopyranosyl] ester	66652-54-8	C65H104O34	Triterpenoids and its glycosides	PLATYCODONIS RADIX	桔梗
No.0230	2,3,16,23,24-Pentahydroxy-12-oleanen-28-oic acid; (2β,3β,16α)-form, 3-O-[β-D-Glucopyranosyl-(1→3)-β-D-glucopyranoside], 28-O-[β-D-apiofuranosyl-(1→3)-β-D-xylopyranosyl-(1→4)-3-O-acetyl-α-L-rhamnopyranosyl-(1→2)-α-L-arabinopyranosyl] ester	66652-55-9	C65H104O34	Triterpenoids and its glycosides	PLATYCODONIS RADIX	桔梗
No.0231	2,3,16,23,24-Pentahydroxy-12-oleanen-28-oic acid; (2β,3β,16α)-form, 3-O-[β-D-Glucopyranosyl-(1→3)-β-D-glucopyranoside], 28-O-[β-D-apiofuranosyl-(1→3)-β-D-xylopyranosyl-(1→4)-α-L-rhamnopyranosyl-(1→2)-α-L-arabinopyranosyl] ester	66663-90-9	C63H102O33	Triterpenoids and its glycosides	PLATYCODONIS RADIX	桔梗
No.0232	2,3,16,23,24-Pentahydroxy-12-oleanen-28-oic acid; (2β,3β,16α)-form, 3-O-[β-D-Glucopyranosyl-(1→3)-β-D-glucopyranoside], 28-O-[β-D-xylopyranosyl-(1→4)-α-L-rhamnopyranosyl-(1→2)-α-L-arabinopyranosyl] ester	209404-00-2	C58H94O29	Triterpenoids and its glycosides	PLATYCODONIS RADIX	桔梗
No.0233	2,3,16,23,24-Pentahydroxy-12-oleanen-28-oic acid; (2β,3β,16α)-form, 3-O-[β-D-Glucopyranosyl-(1→6)-β-D-glucopyranoside]	899447-65-5	C42H68O17	Triterpenoids and its glycosides	PLATYCODONIS RADIX	桔梗
No.0234	2,3,16,23,24-Pentahydroxy-12-oleanen-28-oic acid; (2β,3β,16α)-form, 3-O-[β-D-Glucopyranosyl-(1→6)-β-D-glucopyranoside], 28-O-[β-D-apiofuranosyl-(1→3)-β-D-xylopyranosyl-(1→4)-α-L-rhamnopyranosyl-(1→2)-α-L-arabinopyranosyl] ester	67884-03-1	C63H102O33	Triterpenoids and its glycosides	PLATYCODONIS RADIX	桔梗
No.0235	2,3,16,23,24-Pentahydroxy-12-oleanen-28-oic acid; (2β,3β,16α)-form, 3-O-[β-D-Glucopyranosyl-(1→6)-β-D-glucopyranoside], 28-O-[β-D-xylopyranosyl-(1→4)-α-L-rhamnopyranosyl-(1→2)-α-L-arabinopyranosyl] ester	67884-05-3	C58H94O29	Triterpenoids and its glycosides	PLATYCODONIS RADIX	桔梗
No.0236	2,3,16,23,24-Pentahydroxy-12-oleanen-28-oic acid; (2β,3β,16α)-form, 3-O-[β-D-Glucopyranosyl-(1→6)-β-D-glucopyranosyl-(1→6)-β-D-glucopyranoside], 28-O-[α-L-rhamnopyranosyl-(1→2)-α-L-arabinopyranosyl] ester	849758-43-6	C59H96O30	Triterpenoids and its glycosides	PLATYCODONIS RADIX	桔梗
No.0237	2,3,16,23,24-Pentahydroxy-12-oleanen-28-oic acid; (2β,3β,16α)-form, 3-O-[β-D-Glucopyranosyl-(1→6)-β-D-glucopyranosyl-(1→6)-β-D-glucopyranoside], 28-O-[β-D-apiofuranosyl-(1→3)-β-D-xylopyranosyl-(1→4)-α-L-rhamnopyranosyl-(1→2)-α-L-arabinopyranosyl] ester	237068-41-6	C69H112O38	Triterpenoids and its glycosides	PLATYCODONIS RADIX	桔梗
No.0238	2,3,16,23,24-Pentahydroxy-12-oleanen-28-oic acid; (2β,3β,16α)-form, 3-O-[β-D-Glucopyranosyl-(1→6)-β-D-glucopyranosyl-(1→6)-β-D-glucopyranoside], 28-O-[β-D-xylopyranosyl-(1→4)-α-L-rhamnopyranosyl-(1→2)-α-L-arabinopyranosyl] ester	849758-42-5	C64H104O34	Triterpenoids and its glycosides	PLATYCODONIS RADIX	桔梗
No.0239	2,3,16,23,24-Pentahydroxy-12-oleanen-28-oic acid; (2β,3β,16α)-form, 3-O-β-D-Glucopyranoside	38337-25-6	C36H58O12	Triterpenoids and its glycosides	PLATYCODONIS RADIX	桔梗
No.0240	2,3,16,23,24-Pentahydroxy-12-oleanen-28-oic acid; (2β,3β,16α)-form, 3-O-β-D-Glucopyranoside, 28-O-[D-apiofuranosyl-(1→3)-β-D-xylopyranosyl-(1→4)-2-O-acetyl-α-L-rhamnopyranosyl-(1→2)-α-L-arabinopyranosyl] ester	66779-34-8	C59H94O29	Triterpenoids and its glycosides	PLATYCODONIS RADIX	桔梗
No.0241	2,3,16,23,24-Pentahydroxy-12-oleanen-28-oic acid; (2β,3β,16α)-form, 3-O-β-D-Glucopyranoside, 28-O-[α-L-rhamnopyranosyl-(1→2)-α-L-arabinopyranosyl] ester	314756-03-1	C47H76O20	Triterpenoids and its glycosides	PLATYCODONIS RADIX	桔梗
No.0242	2,3,16,23,24-Pentahydroxy-12-oleanen-28-oic acid; (2β,3β,16α)-form, 3-O-β-D-Glucopyranoside, 28-O-[β-D-apiofuranosyl-(1→3)-β-D-xylopyranosyl-(1→4)-3-O-acetyl-α-L-rhamnopyranosyl-(1→2)-α-L-arabinopyranosyl] ester	66779-35-9	C59H94O29	Triterpenoids and its glycosides	PLATYCODONIS RADIX	桔梗
No.0243	2,3,16,23,24-Pentahydroxy-12-oleanen-28-oic acid; (2β,3β,16α)-form, 3-O-β-D-Glucopyranoside, 28-O-[β-D-apiofuranosyl-(1→3)-β-D-xylopyranosyl-(1→4)-α-L-rhamnopyranosyl-(1→2)-α-L-arabinopyranosyl] ester	58479-68-8	C57H92O28	Triterpenoids and its glycosides	PLATYCODONIS RADIX	桔梗
No.0244	2,3,16,23,24-Pentahydroxy-12-oleanen-28-oic acid; (2β,3β,16α)-form, 3-O-β-D-Glucopyranoside, 28-O-[β-D-xylopyranosyl-(1→4)-2-O-acetyl-α-L-rhamnopyranosyl-(1→2)-α-L-arabinopyranosyl] ester	209404-09-1	C54H86O25	Triterpenoids and its glycosides	PLATYCODONIS RADIX	桔梗
No.0245	2,3,16,23,24-Pentahydroxy-12-oleanen-28-oic acid; (2β,3β,16α)-form, 3-O-β-D-Glucopyranoside, 28-O-[β-D-xylopyranosyl-(1→4)-3-O-acetyl-α-L-rhamnopyranosyl-(1→2)-α-L-arabinopyranosyl] ester	209404-31-9	C54H86O25	Triterpenoids and its glycosides	PLATYCODONIS RADIX	桔梗
No.0246	2,3,16,23,24-Pentahydroxy-12-oleanen-28-oic acid; (2β,3β,16α)-form, 3-O-β-D-Glucopyranoside, 28-O-[β-D-xylopyranosyl-(1→4)-α-L-rhamnopyranosyl-(1→2)-α-L-arabinopyranosyl] ester	78763-58-3	C52H84O24	Triterpenoids and its glycosides	PLATYCODONIS RADIX	桔梗
No.0247	2,3,16,23,24-Pentahydroxy-12-oleanen-28-oic acid; (2β,3β,16α)-form, Glycoside	37331-13-8	C36H58O12	Triterpenoids and its glycosides	PLATYCODONIS RADIX	桔梗
No.0248	2,3,16,23-Tetrahydroxy-12-oleanen-28-oic acid; (2β,3β,16α)-form	22338-71-2	C30H48O6	Triterpenoids and its glycosides	PLATYCODONIS RADIX	桔梗
No.0249	2,3,16,23-Tetrahydroxy-12-oleanen-28-oic acid; (2β,3β,16α)-form, 3-O-[β-D-Glucopyranosyl-(1→3)-β-D-glucopyranoside], 28-O-[β-D-apiofuranosyl-(1→3)-β-D-xylopyranosyl-(1→4)-2-O-acetyl-α-L-rhamnopyranosyl-(1→2)-α-L-arabinopyranosyl] ester	66663-87-4	C65H104O33	Triterpenoids and its glycosides	PLATYCODONIS RADIX	桔梗
No.0250	2,3,16,23-Tetrahydroxy-12-oleanen-28-oic acid; (2β,3β,16α)-form, 3-O-[β-D-Glucopyranosyl-(1→3)-β-D-glucopyranoside], 28-O-[β-D-apiofuranosyl-(1→3)-β-D-xylopyranosyl-(1→4)-3-O-acetyl-α-L-rhamnopyranosyl-(1→2)-α-L-arabinopyranosyl] ester	66663-88-5	C65H104O33	Triterpenoids and its glycosides	PLATYCODONIS RADIX	桔梗
No.0251	2,3,16,23-Tetrahydroxy-12-oleanen-28-oic acid; (2β,3β,16α)-form, 3-O-[β-D-Glucopyranosyl-(1→3)-β-D-glucopyranoside], 28-O-[β-D-apiofuranosyl-(1→3)-β-D-xylopyranosyl-(1→4)-α-L-rhamnopyranosyl-(1→2)-α-L-arabinopyranosyl] ester	66663-92-1	C63H102O32	Triterpenoids and its glycosides	PLATYCODONIS RADIX	桔梗
No.0252	2,3,16,23-Tetrahydroxy-12-oleanen-28-oic acid; (2β,3β,16α)-form, 3-O-[β-D-Glucopyranosyl-(1→6)-β-D-glucopyranoside], 28-O-[β-D-apiofuranosyl-(1→3)-β-D-xylopyranosyl-(1→4)-α-L-rhamnopyranosyl-(1→2)-α-L-arabinopyranoside]	849758-44-7	C63H102O32	Triterpenoids and its glycosides	PLATYCODONIS RADIX	桔梗
No.0253	2,3,16,23-Tetrahydroxy-12-oleanen-28-oic acid; (2β,3β,16α)-form, 3-O-[β-D-Glucopyranosyl-(1→6)-β-D-glucopyranoside], 28-O-[β-D-xylopyranosyl-(1→4)-α-L-rhamnopyranosyl-(1→2)-α-L-arabinopyranosyl] ester	899447-60-0	C58H94O28	Triterpenoids and its glycosides	PLATYCODONIS RADIX	桔梗
No.0254	2,3,16,23-Tetrahydroxy-12-oleanen-28-oic acid; (2β,3β,16α)-form, 3-O-[β-D-Glucopyranosyl-(1→6)-β-D-glucopyranosyl-(1→6)-β-D-glucopyranoside], 28-O-[β-D-apiofuranosyl-(1→3)-β-D-xylopyranosyl-(1→4)-α-L-rhamnopyranosyl-(1→2)-α-L-arabinopyranosyl] ester	237068-36-9	C69H112O37	Triterpenoids and its glycosides	PLATYCODONIS RADIX	桔梗
No.0255	2,3,16,23-Tetrahydroxy-12-oleanen-28-oic acid; (2β,3β,16α)-form, 3-O-[β-D-Glucopyranosyl-(1→6)-β-D-glucopyranosyl-(1→6)-β-D-glucopyranoside], 28-O-[β-D-xylopyranosyl-(1→4)-α-L-rhamnopyranosyl-(1→2)-α-L-arabinopyranosyl] ester	899447-61-1	C64H104O33	Triterpenoids and its glycosides	PLATYCODONIS RADIX	桔梗
No.0256	2,3,16,23-Tetrahydroxy-12-oleanen-28-oic acid; (2β,3β,16α)-form, 3-O-β-D-Glucopyranoside, 28-O-[β-D-apiofuranosyl-(1→3)-β-D-xylopyranosyl-(1→4)-2-O-acetyl-α-L-rhamnopyranosyl-(1→2)-α-L-arabinopyranosyl] ester	66700-77-4	C59H94O28	Triterpenoids and its glycosides	PLATYCODONIS RADIX	桔梗
No.0257	2,3,16,23-Tetrahydroxy-12-oleanen-28-oic acid; (2β,3β,16α)-form, 3-O-β-D-Glucopyranoside, 28-O-[β-D-apiofuranosyl-(1→3)-β-D-xylopyranosyl-(1→4)-3-O-acetyl-α-L-rhamnopyranosyl-(1→2)-α-L-arabinopyranosyl] ester	66835-53-8	C59H94O28	Triterpenoids and its glycosides	PLATYCODONIS RADIX	桔梗
No.0258	2,3,16,23-Tetrahydroxy-12-oleanen-28-oic acid; (2β,3β,16α)-form, 3-O-β-D-Glucopyranoside, 28-O-[β-D-apiofuranosyl-(1→3)-β-D-xylopyranosyl-(1→4)-α-L-rhamnopyranosyl-(1→2)-α-L-arabinopyranosyl] ester	66663-91-0	C57H92O27	Triterpenoids and its glycosides	PLATYCODONIS RADIX	桔梗
No.0259	2,3,16,23-Tetrahydroxy-12-oleanen-28-oic acid; (2β,3β,16α)-form, 3-O-β-D-Glucopyranoside, 28-O-[β-D-xylopyranosyl-(1→2)-α-L-rhamnopyranosyl-(1→2)-α-L-arabinopyranosyl] ester	899447-62-2	C52H84O23	Triterpenoids and its glycosides	PLATYCODONIS RADIX	桔梗
No.0260	2,3,16,23-Tetrahydroxy-12-oleanene-24,28-dioic acid; (2β,3β,16α)-form	26121-79-9	C30H46O8	Triterpenoids and its glycosides	PLATYCODONIS RADIX	桔梗
No.0261	2,3,16,23-Tetrahydroxy-12-oleanene-24,28-dioic acid; (2β,3β,16α)-form, (24→2)-Lactone, 3-O-β-D-glucopyranoside	917482-67-8	C36H54O12	Triterpenoids and its glycosides	PLATYCODONIS RADIX	桔梗
No.0262	2,3,16,23-Tetrahydroxy-12-oleanene-24,28-dioic acid; (2β,3β,16α)-form, (24→2)-Lactone, 3-O-β-D-glucopyranoside, 28-O-[α-L-rhamnopyranosyl-(1→2)-α-L-arabinopyranosyl] ester	917482-68-9	C47H72O20	Triterpenoids and its glycosides	PLATYCODONIS RADIX	桔梗
No.0263	2,3,16,23-Tetrahydroxy-12-oleanene-24,28-dioic acid; (2β,3β,16α)-form, (24→2)-Lactone, 3-O-β-D-glucopyranoside, 28-O-[β-D-apiofuranosyl-(1→3)-β-D-xylopyranosyl-(1→4)-α-L-rhamnopyranosyl-(1→2)-L-arabinopyranosyl] ester	68147-89-7	C57H88O28	Triterpenoids and its glycosides	PLATYCODONIS RADIX	桔梗
No.0264	2,3,16,23-Tetrahydroxy-12-oleanene-24,28-dioic acid; (2β,3β,16α)-form, (24→2)-Lactone, 3-O-β-D-glucopyranoside, 28-O-[β-D-xylopyranosyl-(1→4)-α-L-rhamnopyranosyl-(1→2)-α-L-arabinopyranosyl] ester	917482-69-0	C52H80O24	Triterpenoids and its glycosides	PLATYCODONIS RADIX	桔梗
No.0265	2,3,16,23-Tetrahydroxy-12-oleanene-24,28-dioic acid; (2β,3β,16α)-form, 2-Me ether, 3-O-β-D-glucopyranoside	67884-08-6	C37H58O13	Triterpenoids and its glycosides	PLATYCODONIS RADIX	桔梗
No.0266	2,3,16,23-Tetrahydroxy-12-oleanene-24,28-dioic acid; (2β,3β,16α)-form, 2-Me ether, 3-O-β-D-glucopyranoside, 28-O-[β-D-apiofuranosyl-(1→3)-β-D-xylopyranosyl-(1→4)-α-L-rhamnopyranosyl-(1→2)-α-L-arabinopyranosyl] ester	67884-06-4	C58H92O29	Triterpenoids and its glycosides	PLATYCODONIS RADIX	桔梗
No.0267	2,3,16,23-Tetrahydroxy-12-oleanene-24,28-dioic acid; (2β,3β,16α)-form, 3-O-β-D-Glucopyranoside, 28-[β-D-apiofuranosyl-(1→3)-β-D-xylofuranosyl-(1→4)-α-L-rhamnopyranosyl-(1→2)-α-L-arabinopyranosyl] ester	68051-23-0	C57H90O29	Triterpenoids and its glycosides	PLATYCODONIS RADIX	桔梗
No.0268	2,3,27-Trihydroxy-12-oleanene-23,28-dioic acid; (2β,3β)-form, 3-O-β-D-Glucopyranoside	20183-47-5	C36H56O12	Triterpenoids and its glycosides	POLYGALAE RADIX	远志
No.0269	2,3,27-Trihydroxy-12-oleanene-23,28-dioic acid; (2β,3β)-form, 3-O-β-D-Glucopyranoside, 28-O-[β-D-apiofuranosyl-(1→3)-[α-L-arabinopyranosyl-(1→3)-β-D-xylopyranosyl-(1→4)]-α-L-rhamnopyranosyl-(1→2)-[3,4,5-trimethoxycinnamoyl-(→4)]-6-deoxy-β-D-galactopyranosyl] ester	79103-90-5	C75H112O36	Triterpenoids and its glycosides	POLYGALAE RADIX	远志
No.0270	2,3,27-Trihydroxy-12-oleanene-23,28-dioic acid; (2β,3β)-form, 3-O-β-D-Glucopyranoside, 28-O-[β-D-apiofuranosyl-(1→3)-[β-D-galactopyranosyl-(1→4)-β-D-xylopyranosyl-(1→4)]-α-L-rhamnopyranosyl-(1→2)-[α-L-rhamnopyranosyl-(1→3)]-[4-methoxycinnamoyl-(→4)]-β-D-fucopyranosyl] ester	82410-33-1	C80H120O39	Triterpenoids and its glycosides	POLYGALAE RADIX	远志
No.0271	2,3,27-Trihydroxy-12-oleanene-23,28-dioic acid; (2β,3β)-form, 3-O-β-D-Glucopyranoside, 28-O-[β-D-apiofuranosyl-(1→3)-[β-D-xylopyranosyl-(1→4)]-α-L-rhamnopyranosyl-(1→2)-[3,4,5-trimethoxycinnamoyl-(→4)]-β-D-fucopyranosyl] ester	80722-15-2	C70H104O32	Triterpenoids and its glycosides	POLYGALAE RADIX	远志
No.0272	2,3,27-Trihydroxy-12-oleanene-23,28-dioic acid; (2β,3β)-form, 3-O-β-D-Glucopyranoside, 28-O-[β-D-apiofuranosyl-(1→3)-[β-D-xylopyranosyl-(1→4)]-α-L-rhamnopyranosyl-(1→2)-[α-L-rhamnopyranosyl-(1→3)]-[4-methoxy-E-cinnamoyl-(→4)]-β-D-fucopyranosyl] ester	945674-70-4	C74H110O34	Triterpenoids and its glycosides	POLYGALAE RADIX	远志
No.0273	2,3,27-Trihydroxy-12-oleanene-23,28-dioic acid; (2β,3β)-form, 3-O-β-D-Glucopyranoside, 28-O-[β-D-glucopyranosyl-(1→4)-β-D-xylopyranosyl-(1→4)-α-L-rhamnopyranosyl-(1→2)-[3,4,5-trimethoxycinnamoyl-(→4)]-β-D-fucopyranosyl] ester	82410-35-3	C71H106O33	Triterpenoids and its glycosides	POLYGALAE RADIX	远志
No.0274	2,3,27-Trihydroxy-12-oleanene-23,28-dioic acid; (2β,3β)-form, 3-O-β-D-Glucopyranosyl, 28-O-[β-D-apiofuranosyl-(1→3)-[β-D-xylopyranosyl-(1→4)]-α-L-rhamnopyranosyl-(1→2)-[α-L-rhamnopyranosyl-(1→3)]-[4-methoxy-Z-cinnamoyl-(→4)]-β-D-fucopyranosyl] ester	945674-71-5	C74H110O34	Triterpenoids and its glycosides	POLYGALAE RADIX	远志
No.0275	2,3,27-Trihydroxy-12-oleanene-23,28-dioic acid; (2β,3β)-form, 3-O-β-Glucopyranoside, 28-O-[α-L-rhamnopyranosyl-(1→3)-β-D-galactopyranosyl-(1→4)-β-D-xylopyranosyl-(1→4)-α-L-rhamnopyranosyl-(1→2)-[4-methoxycinnamoyl-(→4)]-β-D-fucopyranosyl] ester	35906-36-6	C75H112O35	Triterpenoids and its glycosides	POLYGALAE RADIX	远志
No.0276	2,3,4,4'-Tetrahydroxy-3'-prenylchalcone; (E)-form, 2-Me ether	144506-15-0	C21H22O5	Flavonoids and its glycosides	GLYCYRRHIZAE RADIX ET RHIZOMA	甘草
No.0277	2,3',4,4'-Tetrahydroxy-3-prenylchalcone; (E)-form, 2-Me ether	325144-68-1	C21H22O5	Flavonoids and its glycosides	GLYCYRRHIZAE RADIX ET RHIZOMA	甘草
No.0278	2',3',4,4'-Tetrahydroxychalcone; (E)-form, 4-Me ether	53219-84-4	C16H14O5	Flavonoids and its glycosides	GLYCYRRHIZAE RADIX ET RHIZOMA	甘草
No.0279	2,3,4,4'-Tetrahydroxychalcone; 2-Me ether	58749-23-8	C16H14O5	Flavonoids and its glycosides	GLYCYRRHIZAE RADIX ET RHIZOMA	甘草
No.0280	2',3',4',7-Tetrahydroxyisoflavan; (R)-form, 3',4'-Di-Me ether	64474-51-7	C17H18O5	Flavonoids and its glycosides	GLYCYRRHIZAE RADIX ET RHIZOMA	甘草
No.0281	2',3',4',7-Tetrahydroxyisoflavan; (R)-form, 3',4'-Di-Me ether, 7-O-β-D-glucopyranoside	136087-29-1	C23H28O10	Flavonoids and its glycosides	ASTRAGALI RADIX	黄芪
No.0282	2',3',4',7-Tetrahydroxyisoflavan; (R)-form, 4'-Me ether	201157-06-4	C16H16O5	Flavonoids and its glycosides	ASTRAGALI RADIX	黄芪
No.0283	2',3',4',7-Tetrahydroxyisoflavone; 3',4'-Methylene ether	65242-64-0	C16H10O6	Flavonoids and its glycosides	GLYCYRRHIZAE RADIX ET RHIZOMA	甘草
No.0284	2,3-Dihydro-3-methylfuran; (ζ)-form	1708-27-6	C5H8O	Volatile oils	GLYCYRRHIZAE RADIX ET RHIZOMA	甘草
No.0285	2,3-Dihydro-4-methylfuran	34314-83-5	C5H8O	Volatile oils	GLYCYRRHIZAE RADIX ET RHIZOMA	甘草
No.0286	2,3-Dimethylbicyclo[2.2.1]heptan-2-ol	59432-92-7	C9H16O	Volatile oils	SANTALI ALBI LIGNUM	檀香
No.0287	2,3-Dimethylphenol	526-75-0	C8H10O	Volatile oils	ANGELICAE SINENSIS RADIX	当归
No.0288	2,3-Methylenedioxynaphthalene	269-43-2	C11H8O2	Volatile oils	BORNEOLUM	天然冰片
No.0289	2',4,4'-Trihydroxy-3'-prenylchalcone; (E)-form	20784-50-3	C20H20O4	Flavonoids and its glycosides	GLYCYRRHIZAE RADIX ET RHIZOMA	甘草
No.0290	2',4,4'-Trihydroxy-3-prenylchalcone; (E)-form	202815-28-9	C20H20O4	Flavonoids and its glycosides	GLYCYRRHIZAE RADIX ET RHIZOMA	甘草
No.0291	2,4,4'-Trihydroxy-3-prenylchalcone; (E)-form, 2-Me ether	144506-14-9	C21H22O4	Flavonoids and its glycosides	GLYCYRRHIZAE RADIX ET RHIZOMA	甘草
No.0292	2,4,4'-Trihydroxychalcone; (E)-form	163121-02-6	C15H12O4	Flavonoids and its glycosides	GLYCYRRHIZAE RADIX ET RHIZOMA	甘草
No.0293	2,4,4'-Trihydroxychalcone; (E)-form, 2-Me ether	34221-41-5	C16H14O4	Flavonoids and its glycosides	GLYCYRRHIZAE RADIX ET RHIZOMA	甘草
No.0294	2',4,4'-Trihydroxychalcone; 4-O-[4-Hydroxy-3-methoxycinnamoyl-(→5)-β-D-apiofuranosyl-(1→2)-β-D-glucopyranoside]	202657-28-1	C36H38O16	Flavonoids and its glycosides	GLYCYRRHIZAE RADIX ET RHIZOMA	甘草
No.0295	2',4,4'-Trihydroxychalcone; 4-O-[4-Hydroxycinnamoyl-(→5)-β-D-apiofuranosyl-(1→2)-β-D-glucopyranoside]	202657-29-2	C35H36O15	Flavonoids and its glycosides	GLYCYRRHIZAE RADIX ET RHIZOMA	甘草
No.0296	2',4,4'-Trihydroxychalcone; 4-O-[α-L-Rhamnopyranosyl-(1→?)-β-D-glucopyranoside]	36543-93-8	C27H32O13	Flavonoids and its glycosides	GLYCYRRHIZAE RADIX ET RHIZOMA	甘草
No.0297	2',4,4'-Trihydroxychalcone; 4-O-[β-D-Apiofuranosyl-(1→2)-β-D-glucopyranoside]	120926-46-7	C26H30O13	Flavonoids and its glycosides	GLYCYRRHIZAE RADIX ET RHIZOMA	甘草
No.0298	2',4,4'-Trihydroxychalcone; 4'-O-β-D-Glucopyranoside	59122-93-9	C21H22O9	Flavonoids and its glycosides	GLYCYRRHIZAE RADIX ET RHIZOMA	甘草
No.0299	2',4,4'-Trihydroxychalcone; 4-O-β-D-Glucopyranoside	5041-81-6	C21H22O9	Flavonoids and its glycosides	GLYCYRRHIZAE RADIX ET RHIZOMA	甘草
No.0300	2',4',5,5',7-Pentahydroxyflavone; 5'-Me ether	1008993-49-4	C16H12O7	Flavonoids and its glycosides	TRICHOSANTHIS FRUCTUS	瓜蒌
No.0301	2',4',5',6,7-Pentahydroxyisoflavone; 4',6-Di-Me ether, 2'-O-β-D-glucopyranoside	325144-71-6	C23H24O12	Flavonoids and its glycosides	GLYCYRRHIZAE RADIX ET RHIZOMA	甘草
No.0302	2',4',5,7-Tetrahydroxy-3',6-diprenylisoflavan; (R)-form, 5,7-Di-Me ether	129314-37-0	C27H34O5	Flavonoids and its glycosides	GLYCYRRHIZAE RADIX ET RHIZOMA	甘草
No.0303	2',4',5,7-Tetrahydroxy-3',6-diprenylisoflavan; (R)-form, 5-Me ether	30508-27-1	C26 H32 O5	Flavonoids and its glycosides	GLYCYRRHIZAE RADIX ET RHIZOMA	甘草
No.0304	2',4',5,7-Tetrahydroxy-3',6-diprenylisoflavanone	314734-02-6	C25H28O6	Flavonoids and its glycosides	GLYCYRRHIZAE RADIX ET RHIZOMA	甘草
No.0305	2',4',5,7-Tetrahydroxy-3',6-diprenylisoflavanone; (±)-form		C25H28O6	Flavonoids and its glycosides	GLYCYRRHIZAE RADIX ET RHIZOMA	甘草
No.0306	2',4',5,7-Tetrahydroxy-3',6-diprenylisoflavanone; (S)-form, 7-Me ether	152511-45-0	C26H30O6	Flavonoids and its glycosides	GLYCYRRHIZAE RADIX ET RHIZOMA	甘草
No.0307	2',4',5,7-Tetrahydroxy-3',6-diprenylisoflavone; 7-Me ether	156281-30-0	C26H28O6	Flavonoids and its glycosides	GLYCYRRHIZAE RADIX ET RHIZOMA	甘草
No.0308	2',4',5,7-Tetrahydroxy-3',8-diprenylisoflavanone; (±)-form		C25H28O6	Flavonoids and its glycosides	GLYCYRRHIZAE RADIX ET RHIZOMA	甘草
No.0309	2',4',5,7-Tetrahydroxy-3'-prenylisoflavan; (R)-form, 4',5-Di-Me ether	156250-73-6	C22H26O5	Flavonoids and its glycosides	GLYCYRRHIZAE RADIX ET RHIZOMA	甘草
No.0310	2',4',5,7-Tetrahydroxy-6-prenylisoflavone; 4'-Me ether	129145-52-4	C21H20O6	Flavonoids and its glycosides	GLYCYRRHIZAE RADIX ET RHIZOMA	甘草
No.0311	2',4',6',7-Tetrahydroxy-3'-prenylflavanone; (R)-form, 2',4'-Di-Me ether	303175-67-9	C22H24O6	Flavonoids and its glycosides	GLYCYRRHIZAE RADIX ET RHIZOMA	甘草
No.0312	2',4',6',7-Tetrahydroxy-3'-prenylisoflavone; 2',4'-Di-Me ether	51847-92-8	C22H22O6	Flavonoids and its glycosides	GLYCYRRHIZAE RADIX ET RHIZOMA	甘草
No.0313	2,4,6-Trihydroxybenzophenone; 2-Me ether, 4-O-[α-L-rhamnopyranosyl-(1→2)-β-D-glucopyranoside]	870298-05-8	C26H32O13	Flavonoids and its glycosides	POLYGALAE RADIX	远志
No.0314	2,4,6-Trimethylbenzaldehyde	487-68-3	C10H12O	Volatile oils	ANGELICAE SINENSIS RADIX	当归
No.0315	2',4',7,8-Tetrahydroxyisoflavan; (R)-form, 4',7-Di-Me ether	201157-05-3	C17H18O5	Flavonoids and its glycosides	ASTRAGALI RADIX	黄芪
No.0316	2',4',7-Trihydroxy-3',8-diprenylisoflavan; (R)-form	182745-37-5	C25H30O4	Flavonoids and its glycosides	GLYCYRRHIZAE RADIX ET RHIZOMA	甘草
No.0317	2',4',7-Trihydroxyisoflavan; (R)-form, 4'-Me ether, 7-O-β-D-glucopyranoside	202533-15-1	C22H26O9	Flavonoids and its glycosides	GLYCYRRHIZAE RADIX ET RHIZOMA	甘草
No.0318	2,4'-Dihydroxyacetophenone; 2-O-β-D-Glucopyranoside	167638-61-1	C14H18O8	Volatile oils	CARTHAMI FLOS	红花
No.0319	2,5,7-Trihydroxy-3-(4-hydroxybenzyl)-6,8-dimethyl-4-chromanone; 4'-Me ether		C19H20O6	Flavonoids and its glycosides	OPHIOPOGONIS RADIX	麦冬
No.0320	2,5-Bornanediol; (1R,2S,5R)-form, 2,5-Di-O-β-D-glucopyranoside	870722-04-6	C22H38O12	Terpenoids and its derivates	ZINGIBERIS RHIZOMA RECENS	生姜
No.0321	2,5-Bornanediol; (1R,2S,5R)-form, 2-O-[3S-Hydroxy-3-methylglutaroyl-(→6)-β-D-glucopyranoside]	870722-06-8	C22H36O11	Terpenoids and its derivates	ZINGIBERIS RHIZOMA RECENS	生姜
No.0322	2,5-Bornanediol; (1R,2S,5R)-form, 2-O-[β-D-Apiofuranosyl-(1→6)-β-D-glucopyranoside]	870722-05-7	C21H36O11	Terpenoids and its derivates	ZINGIBERIS RHIZOMA RECENS	生姜
No.0323	2,5-Bornanediol; (1R,2S,5R)-form, Me ester, 2-O-[3S-hydroxy-3-methylglutaroyl-(→6)-β-D-glucopyranoside]	870555-73-0	C23H38O11	Terpenoids and its derivates	ZINGIBERIS RHIZOMA RECENS	生姜
No.0324	2,5-Diacetylbenzofuran	28221-81-0	C12H10O3	Phenylpropanoids and its derivates	ATRACTYLODIS MACROCEPHALAE RHIZOMA	白术
No.0325	2,6,10-Farnesatrien-1-ol; (2Z,6E)-form	3790-71-4	C15H26O	Volatile oils	AURANTII FRUCTUS	枳壳
No.0326	2,6-Bornanediol; (2RS,6SR)-form	70630-07-8	C10H18O2	Volatile oils	PLATYCLADI SEMEN	柏子仁
No.0327	2,6-Dimethyl-1,7-octadiene-3,6-diol	51276-33-6	C10H18O2	Terpenoids and its derivates	BORNEOLUM	天然冰片
No.0328	2,6-Di-tert-butyl-1,4-benzenediol	2444-28-2	C14H22O2	Volatile oils	GINSENG RADIX ET RHIZOMA	人参
No.0329	2,7(14),10-Bisabolatrien-12-ol; (6R,10Z)-form	859202-95-2	C15H24O	Volatile oils	SANTALI ALBI LIGNUM	檀香
No.0330	2,7(14)-Chamigradien-15-al	19912-84-6	C15H22O	Terpenoids and its derivates	SCHISANDRAE CHINENSIS FRUCTUS	五味子
No.0331	2,7-Chamigradiene	19912-83-5	C15H24	Terpenoids and its derivates	SCHISANDRAE CHINENSIS FRUCTUS	五味子
No.0332	2,8-Decadiene-4,6-diyn-1-ol; (2E,8Z)-form, 3-Methylbutanoyl	29444-87-9		Volatile oils	CARTHAMI FLOS	红花
No.0333	2-[2-(3,4-Dihydroxyphenyl)ethyl]tetrahydro-6-(3,4,5-trihydroxyphenyl)-2H-pyran-4-ol; (2S,4R,6S)-form, 3',3'',5''-Tri-Me ether	182227-94-7	C22H28O7	Phenylpropanoids and its derivates	ZINGIBERIS RHIZOMA RECENS	生姜
No.0334	2-[2-(3,4-Dihydroxyphenyl)ethyl]tetrahydro-6-(3,4,5-trihydroxyphenyl)-2H-pyran-4-ol; (2S,4R,6S)-form, 3',3''-Di-Me ether	182227-93-6	C21H26O7	Phenylpropanoids and its derivates	ZINGIBERIS RHIZOMA RECENS	生姜
No.0335	2-[2-(3,4-Dihydroxyphenyl)ethyl]tetrahydro-6-(3,4,5-trihydroxyphenyl)-2H-pyran-4-ol; (2S,4R,6S)-form, 3',3''-Di-Me ether, 4-Ac	182227-92-5	C23H28O8	Phenylpropanoids and its derivates	ZINGIBERIS RHIZOMA RECENS	生姜
No.0336	2-[2-(3,4-Dihydroxyphenyl)ethyl]tetrahydro-6-(3,4,5-trihydroxyphenyl)-2H-pyran-4-ol; (2S,4S,6S)-form, 3',3'',5''-Tri-Me ether		C22H28O7	Phenylpropanoids and its derivates	ZINGIBERIS RHIZOMA RECENS	生姜
No.0337	2-[2-(3,4-Dihydroxyphenyl)ethyl]tetrahydro-6-(3,4,5-trihydroxyphenyl)-2H-pyran-4-ol; (2S,4S,6S)-form, 3',3''-Di-Me ether	182369-54-6	C21H26O7	Phenylpropanoids and its derivates	ZINGIBERIS RHIZOMA RECENS	生姜
No.0338	2-[2-(3,4-Dihydroxyphenyl)ethyl]tetrahydro-6-(3,4,5-trihydroxyphenyl)-2H-pyran-4-ol; (2S,4S,6S)-form, 3',3''-Di-Me ether, 4-Ac	182369-53-5	C23H28O8	Phenylpropanoids and its derivates	ZINGIBERIS RHIZOMA RECENS	生姜
No.0339	20(29)-Lupene-3,24-diol; 3α-form, 24-Carboxylic acid, 3-Ac	412942-35-9	C32H50O4	Triterpenoids and its glycosides	OLIBANUM	乳香
No.0340	20,24-Epoxy-3,16,25-trihydroxycycloartan-6-one; (3β,16β,20R,24S)-form	386223-19-4	C20H32	Triterpenoids and its glycosides	ASTRAGALI RADIX	黄芪
No.0341	20,24-Epoxy-3,16,25-trihydroxycycloartan-6-one; (3β,16β,20R,24S)-form, 3-O-β-D-Glucopyranoside	188666-40-2	C36H58O10	Triterpenoids and its glycosides	ASTRAGALI RADIX	黄芪
No.0342	20,24-Epoxycycloartane-3,6,16,25-tetrol; (3β,6α,16β,20R,24S)-form	78574-94-4	C30H50O5	Triterpenoids and its glycosides	ASTRAGALI RADIX	黄芪
No.0343	20,24-Epoxycycloartane-3,6,16,25-tetrol; (3β,6α,16β,20R,24S)-form, 3-O-(2,3,4-Tri-O-acetyl-β-D-xylopyranoside), 6-O-β-D-glucopyranoside	84687-47-8	C47H74O17	Triterpenoids and its glycosides	ASTRAGALI RADIX	黄芪
No.0344	20,24-Epoxycycloartane-3,6,16,25-tetrol; (3β,6α,16β,20R,24S)-form, 3-O-(2,3-Di-O-acetyl-β-D-xylopyranoside), 6-O-β-D-glucopyranoside	84680-75-1	C45H72O16	Triterpenoids and its glycosides	ASTRAGALI RADIX	黄芪
No.0345	20,24-Epoxycycloartane-3,6,16,25-tetrol; (3β,6α,16β,20R,24S)-form, 3-O-(2,3-Di-O-acetyl-β-D-xylopyranoside), 6-O-β-D-glucopyranoside, 25-O-β-D-glucopyranoside	165074-74-8	C51H82O21	Triterpenoids and its glycosides	ASTRAGALI RADIX	黄芪
No.0346	20,24-Epoxycycloartane-3,6,16,25-tetrol; (3β,6α,16β,20R,24S)-form, 3-O-(2,4-Di-O-acetyl-β-D-xylopyranoside), 6-O-β-D-glucopyranoside	84676-88-0	C45H72O16	Triterpenoids and its glycosides	ASTRAGALI RADIX	黄芪
No.0347	20,24-Epoxycycloartane-3,6,16,25-tetrol; (3β,6α,16β,20R,24S)-form, 3-O-(2-O-Acetyl-β-D-xylopyranoside), 6,25-di-O-β-D-glucopyranoside	164991-87-1	C49H80O20	Triterpenoids and its glycosides	ASTRAGALI RADIX	黄芪
No.0348	20,24-Epoxycycloartane-3,6,16,25-tetrol; (3β,6α,16β,20R,24S)-form, 3-O-(2-O-Acetyl-β-D-xylopyranoside), 6-O-β-D-glucopyranoside	84676-89-1	C43H70O15	Triterpenoids and its glycosides	ASTRAGALI RADIX	黄芪
No.0349	20,24-Epoxycycloartane-3,6,16,25-tetrol; (3β,6α,16β,20R,24S)-form, 3-O-(3-O-Acetyl-β-D-xylopyranoside), 6-O-β-D-glucopyranoside	86764-11-6	C43H70O15	Triterpenoids and its glycosides	ASTRAGALI RADIX	黄芪
No.0350	20,24-Epoxycycloartane-3,6,16,25-tetrol; (3β,6α,16β,20R,24S)-form, 3-O-[β-D-Glucopyranosyl-(1→2)-β-D-xylopyranoside]	84687-42-3	C41H68O14	Triterpenoids and its glycosides	ASTRAGALI RADIX	黄芪
No.0351	20,24-Epoxycycloartane-3,6,16,25-tetrol; (3β,6α,16β,20R,24S)-form, 3-O-[β-D-Glucopyranosyl-(1→2)-β-D-xylopyranoside], 25-O-β-D-glucopyranoside	84687-44-5	C47H78O19	Triterpenoids and its glycosides	ASTRAGALI RADIX	黄芪
No.0352	20,24-Epoxycycloartane-3,6,16,25-tetrol; (3β,6α,16β,20R,24S)-form, 3-O-[β-D-Glucopyranosyl-(1→2)-β-D-xylopyranoside], 6-O-β-D-glucopyranoside	84687-45-6	C47H78O19	Triterpenoids and its glycosides	ASTRAGALI RADIX	黄芪
No.0353	20,24-Epoxycycloartane-3,6,16,25-tetrol; (3β,6α,16β,20R,24S)-form, 3-O-β-D-Xylopyranoside, 25-O-β-D-glucopyranoside	136033-55-1	C41H68O14	Triterpenoids and its glycosides	ASTRAGALI RADIX	黄芪
No.0354	20,24-Epoxycycloartane-3,6,16,25-tetrol; (3β,6α,16β,20R,24S)-form, 3-O-β-D-Xylopyranoside, 6,25-di-O-β-D-glucopyranoside	84687-46-7	C47H78O19	Triterpenoids and its glycosides	ASTRAGALI RADIX	黄芪
No.0355	20,24-Epoxycycloartane-3,6,16,25-tetrol; (3β,6α,16β,20R,24S)-form, 3-O-β-D-Xylopyranoside, 6-O-β-D-glucopyranoside	84687-43-4	C41H68O14	Triterpenoids and its glycosides	ASTRAGALI RADIX	黄芪
No.0356	20,24-Epoxycycloartane-3,6,16,25-tetrol; (3β,6α,16β,20R,24S)-form, 6-Ac, 3-O-β-D-glucopyranoside	199734-15-1	C38H62O11	Triterpenoids and its glycosides	ASTRAGALI RADIX	黄芪
No.0357	20,24-Epoxydammarane-3,6,12,25,26-pentol; (3β,6α,12β,20S,24S,25ζ)-form, 6-O-[β-D-Xylopyranosyl-(1→2)-β-D-glucopyranoside]	156398-73-1	C41H70O15	Triterpenoids and its glycosides	GINSENG RADIX ET RHIZOMA	人参
No.0358	20,24-Epoxydammarane-3,6,12,25-tetrol; (3β,6α,12β,20S,24R)-form, 6-O-[α-L-Rhamnopyranosyl-(1→2)-β-D-glucopyranoside]	69884-00-0	C42H72O14	Triterpenoids and its glycosides	GINSENG RADIX ET RHIZOMA	人参
No.0359	20,24-Epoxydammarane-3,6,12,25-tetrol; (3β,6α,12β,20S,24R)-form, 6-O-[β-D-Xylopyranosyl-(1→2)-β-D-glucopyranoside]	98474-76-1	C41H70O14	Triterpenoids and its glycosides	GINSENG RADIX ET RHIZOMA	人参
No.0360	20,24-Epoxydammarane-3,6,12,25-tetrol; (3β,6α,12β,20S,24R)-form, 6-O-β-D-Glucopyranoside	98474-78-3	C36H62O10	Triterpenoids and its glycosides	GINSENG RADIX ET RHIZOMA	人参
No.0361	20,24-Epoxydammarane-3,6,12,25-tetrol; (3β,6α,12β,20S,24S)-form, 6-O-[α-L-Rhamnopyranosyl-(1→2)-6-O-acetyl-β-D-glucopyranoside]	156980-41-5	C44H74O15	Triterpenoids and its glycosides	GINSENG RADIX ET RHIZOMA	人参
No.0362	20,24-Epoxydammarane-3,6,12,25-tetrol; (3β,6α,12β,20S,24S)-form, 6-O-[α-L-Rhamnopyranosyl-(1→2)-β-D-glucopyranoside]	102805-33-4	C42H72O14	Triterpenoids and its glycosides	GINSENG RADIX ET RHIZOMA	人参
No.0363	20,24-Epoxydammarane-3,6,12,25-tetrol; (3β,6α,12β,20S,24S)-form, 6-O-[β-D-Glucopyranosyl-(1→2)-6-O-acetyl-β-D-glucopyranoside]	416843-84-0	C44H74O16	Triterpenoids and its glycosides	GINSENG RADIX ET RHIZOMA	人参
No.0364	20,24-Epoxydammarane-3,6,12,25-tetrol; (3β,6α,12β,20S,24S)-form, 6-O-[β-D-Glucopyranosyl-(1→2)-β-D-glucopyranoside]	81534-62-5	C42H72O15	Triterpenoids and its glycosides	GINSENG RADIX ET RHIZOMA	人参
No.0365	20,24-Epoxydammarane-3,6,12,25-tetrol; (3β,6α,12β,20S,24S)-form, 6-O-[β-D-Glucopyranosyl-(1→6)-[β-D-glucopyranosyl-(1→2)]-β-D-glucopyranoside]	416843-85-1	C48H82O20	Triterpenoids and its glycosides	GINSENG RADIX ET RHIZOMA	人参
No.0366	20,24-Epoxydammarane-3,6,12,25-tetrol; (3β,6α,12β,20S,24S)-form, 6-O-[β-D-Xylopyranosyl-(1→2)-6-O-acetyl-β-D-glucopyranoside]	156980-42-6	C43H72O15	Triterpenoids and its glycosides	GINSENG RADIX ET RHIZOMA	人参
No.0367	20,24-Epoxydammarane-3,6,12,25-tetrol; (3β,6α,12β,20S,24S)-form, 6-O-[β-D-Xylopyranosyl-(1→2)-β-D-glucopyranoside]	81534-63-6	C41H70O14	Triterpenoids and its glycosides	GINSENG RADIX ET RHIZOMA	人参
No.0368	20,24-Epoxydammarane-3,6,12,25-tetrol; (3β,6α,12β,20S,24S)-form, 6-O-[β-D-Xylopyranosyl-(1→2)-β-D-glucopyranosyl-(1→2)-β-D-glucopyranoside]	416843-86-2	C47H80O19	Triterpenoids and its glycosides	GINSENG RADIX ET RHIZOMA	人参
No.0369	20,24-Epoxydammarane-3,6,12,25-tetrol; (3β,6α,12β,20S,24S)-form, 6-O-β-D-Glucopyranoside	98474-77-2	C36H62O10	Triterpenoids and its glycosides	GINSENG RADIX ET RHIZOMA	人参
No.0370	20,24-Epoxylanost-9(11)-ene-3,6,16,25-tetrol; (3β,6α,16β,20R,24S)-form	86541-79-9	C30H50O5	Triterpenoids and its glycosides	ASTRAGALI RADIX	黄芪
No.0371	20,25-Epoxydammarane-3,12-diol; (3β,12β,20R)-form	19666-76-3	C30H52O3	Triterpenoids and its glycosides	GINSENG RADIX ET RHIZOMA	人参
No.0372	20,25-Epoxydammarane-3,6,12,24-tetrol; (3β,6α,12β,20S,24R)-form, 6-O-[β-D-Xylopyranosyl-(1→2)-β-D-glucopyranoside]	156398-70-8	C41H70O14	Triterpenoids and its glycosides	GINSENG RADIX ET RHIZOMA	人参
No.0373	20,25-Epoxydammarane-3,6,12,24-tetrol; (3β,6α,12β,20S,24R)-form, 6-O-β-D-Glucopyranoside	156398-69-5	C36H62O10	Triterpenoids and its glycosides	GINSENG RADIX ET RHIZOMA	人参
No.0374	20,25-Epoxydammarane-3,6,12-triol; (3β,6α,12β,20R)-form	32791-84-7	C30H52O4	Triterpenoids and its glycosides	GINSENG RADIX ET RHIZOMA	人参
No.0375	22,25-Epoxycycloartane-3,24-diol; (3β,22R,24S)-form	188725-45-3	C30H50O3	Triterpenoids and its glycosides	TRICHOSANTHIS FRUCTUS	瓜蒌
No.0376	22,25-Epoxycycloartane-3,24-diol; (3β,22S,24S)-form	188725-44-2	C30H50O3	Triterpenoids and its glycosides	TRICHOSANTHIS FRUCTUS	瓜蒌
No.0377	22,25-Epoxyfurost-5-ene-3,17,26-triol; (3β,17α,22S,25R)-form, 3-O-[α-L-Rhamnopyranosyl-(1→2)-[α-L-arabinopyranosyl-(1→4)]-β-D-glucopyranoside], 26-O-β-D-glucopyranoside	1013916-36-3	C50H80O23	Steroids and its glycosides	OPHIOPOGONIS RADIX	麦冬
No.0378	24,25-Epoxydammar-20(22)-ene-3,6,12,23-tetrol; (3β,6α,12β,20(22)E,23ζ,24ζ)-form, 6-O-[α-L-Rhamnopyranosyl-(1→2)-β-D-glucopyranoside]	906089-57-4	C42H70O14	Triterpenoids and its glycosides	GINSENG RADIX ET RHIZOMA	人参
No.0379	24-Methylene-3,4-secolanosta-4(28),7,9(11)-triene-3,21-dioic acid	151200-89-4	C31H46O4	Triterpenoids and its glycosides	PORIA	茯苓
No.0380	24-Methylenelanost-8-ene-3,21-diol; 3β-form	35241-56-6	C31H52O2	Triterpenoids and its glycosides	PORIA	茯苓
No.0381	28-Tetratriacontenoic acid; (Z)-form	698350-91-3	C34H66O2	Fatty acid	POLYGALAE RADIX	远志
No.0382	2-Alkyl-5-[2-(4-hydroxy-3-methoxyphenyl)ethyl]furans; 2-[2-(4-Hydroxy-3-methoxyphenyl)ethyl]-5-octylfuran	143114-92-5	C21H30O3	Phenylpropanoids and its derivates	ZINGIBERIS RHIZOMA RECENS	生姜
No.0383	2-Alkyl-5-[2-(4-hydroxy-3-methoxyphenyl)ethyl]furans; 2-Butyl-5-[2-(4-hydroxy-3-methoxyphenyl)ethyl]furan	143114-90-3	C17H22O3	Phenylpropanoids and its derivates	ZINGIBERIS RHIZOMA RECENS	生姜
No.0384	2-Alkyl-5-[2-(4-hydroxy-3-methoxyphenyl)ethyl]furans; 2-Hexyl-5-[2-(4-hydroxy-3-methoxyphenyl)ethyl]furan	143114-91-4	C19H26O3	Phenylpropanoids and its derivates	ZINGIBERIS RHIZOMA RECENS	生姜
No.0385	2-Amino-3-hydroxy-2-(hydroxymethyl)propanoic acid	17149-11-0	C4H9NO4	Amino acid	TRICHOSANTHIS FRUCTUS	瓜蒌
No.0386	2-Amino-4,11-octadecadiene-1,3-diol; (2S,3R,4E,11E)-form, N-(2R-Hydroxyhexadecanoyl), 1-O-β-D-glucopyranoside		C40H75NO9	Alkaloids	PINELLIAE RHIZOMA	半夏
No.0387	2-Bornanol; (1R,2S)-form	464-43-7	C10H18O	Terpenoids and its derivates	BORNEOLUM	天然冰片
No.0388	2-Bornanol; (1S,2R)-form, O-[α-L-Arabinofuranosyl-(1→6)-β-D-glucopyranoside]	128529-77-1	C21H36O10	Terpenoids and its derivates	OPHIOPOGONIS RADIX	麦冬
No.0389	2-Bornanol; (1S,2R)-form, O-[β-D-Apiofuranosyl-(1→6)-β-D-glucopyranoside]	88700-35-0	C21H36O10	Terpenoids and its derivates	OPHIOPOGONIS RADIX	麦冬
No.0390	2-Bornanol; (1S,2R)-form, O-β-D-Glucopyranoside	88763-93-3	C16H28O6	Terpenoids and its derivates	OPHIOPOGONIS RADIX	麦冬
No.0391	2-Caranol; (1R*,2S*,3S*,6S*)-form	118395-91-8	C10H18O	Terpenoids and its derivates	ZINGIBERIS RHIZOMA RECENS	生姜
No.0392	2-Chloro-3-tridecene-5,7,9,11-tetrayn-1-ol; (E)-form	71866-99-4	C13H9ClO	Volatile oils	CARTHAMI FLOS	红花
No.0393	2-Glucosyl-1,3,7-trihydroxyxanthone; 2'-O-β-D-Apiofuranosyl	241125-81-5	C24H26O14	Flavonoids and its glycosides	POLYGALAE RADIX	远志
No.0394	2-Glucosyl-1,3,7-trihydroxyxanthone; 6'-O-β-D-Apiofuranosyl	241125-76-8	C24H26O14	Flavonoids and its glycosides	POLYGALAE RADIX	远志
No.0395	2-Heptanol; (ζ)-form	543-49-7	C7H16O	Volatile oils	ZINGIBERIS RHIZOMA RECENS	生姜
No.0396	2-Heptanol; (ζ)-form, O-β-D-Glucopyranoside		C13H26O6	Volatile oils	ZINGIBERIS RHIZOMA RECENS	生姜
No.0397	2-Hydroxy-2-phenylacetamide; (R)-form, O-(6-O-Benzoyl-β-D-glucopyranoside)	1007096-61-8	C21H23NO8	Alkaloids	PERSICAE SEMEN	桃仁
No.0398	2-Hydroxybenzaldehyde; O-[α-L-Arabinopyranosyl-(1→6)-β-D-glucopyranoside]	448231-30-9	C18H24O11	Glycosides	PAEONIAE RADIX RUBRA	赤芍
No.0399	2-Isopropyl-8-methyl-3,4-phenanthraquinone	87112-49-0	C18H16O2	Quinones	SALVIAE MILTIORRHIZAE RADIX ET RHIZOMA	丹参
No.0400	2-Methoxy-5-(1-propenyl)phenol; (E)-form, O-[α-L-Arabinopyranosyl-(1→6)-β-D-glucopyranoside]		C21H30O11	Glycosides	PAEONIAE RADIX RUBRA	赤芍
No.0401	2-Methyl-3-methylenebicyclo[2.2.1]heptan-2-ol; (1R*,2S*,4S*)-form	59300-40-2	C9H14O	Volatile oils	SANTALI ALBI LIGNUM	檀香
No.0402	2-Nonanol; (ζ)-form	628-99-9	C9H20O	Volatile oils	ZINGIBERIS RHIZOMA RECENS	生姜
No.0403	2-O-α-D-Galactopyranosyl-D-1,5-anhydroglucitol; 3'-Benzoyl	914111-19-6	C19H26O11	Phenylpropanoids and its derivates	POLYGALAE RADIX	远志
No.0404	2-O-α-D-Galactopyranosyl-D-1,5-anhydroglucitol; 4'-Benzoyl	914111-20-9	C19H26O11	Phenylpropanoids and its derivates	POLYGALAE RADIX	远志
No.0405	2-O-α-D-Galactopyranosyl-D-1,5-anhydroglucitol; 6'-Benzoyl	914111-18-5	C19H26O11	Phenylpropanoids and its derivates	POLYGALAE RADIX	远志
No.0406	2-Phenylethanol; O-[α-L-Rhamnopyranosyl-(1→3)-[3,4-dihydroxy-E-cinnamoyl-(→4)]-β-D-glucopyranoside]	120406-33-9	C29H36O13	Saccharides and its derivates	REHMANNIAE RADIX	地黄
No.0407	2-Phenylethanol; O-[β-D-Xylopyranosyl-(1→2)-β-D-glucopyranoside]	133084-28-3	C19H28O10	Saccharides and its derivates	REHMANNIAE RADIX	地黄
No.0408	2-Phenylethanol; O-[β-D-Xylopyranosyl-(1→6)-β-D-glucopyranoside]	129932-48-5	C19H28O10	Saccharides and its derivates	REHMANNIAE RADIX	地黄
No.0409	3(15),4,10-Bisabolatrien-2-ol; (2R*,6R*,7ζ)-form	56144-26-4	C15H24O	Terpenoids and its derivates	ZINGIBERIS RHIZOMA RECENS	生姜
No.0410	3(15),4,10-Bisabolatrien-2-ol; (2R*,6S*,7ζ)-form	56144-27-5	C15H24O	Terpenoids and its derivates	ZINGIBERIS RHIZOMA RECENS	生姜
No.0411	3(15),4,10-Bisabolatrien-2-ol; (2ζ,6ζ,7ζ)-form	55853-55-9	C15H24O	Terpenoids and its derivates	ZINGIBERIS RHIZOMA RECENS	生姜
No.0412	3(15)-Panasinsanene	56684-97-0	C15H24	Terpenoids and its derivates	GINSENG RADIX ET RHIZOMA	人参
No.0413	3-(2,3-Dihydroxybenzyl)-5,7,8-trihydroxy-6-methyl-4-chromanone; 3',5,8-Tri-Me ether	477336-79-1	C20H22O7	Flavonoids and its glycosides	OPHIOPOGONIS RADIX	麦冬
No.0414	3-(2,3-Dihydroxybenzyl)-5,7,8-trihydroxy-6-methyl-4-chromanone; 3',8-Di-Me ether	477336-78-0	C19H20O7	Flavonoids and its glycosides	OPHIOPOGONIS RADIX	麦冬
No.0415	3-(2,4-Dihydroxybenzyl)-5,7,8-trihydroxy-6-methyl-4-chromanone; 4',5,8-Tri-Me ether		C20H22O7	Flavonoids and its glycosides	OPHIOPOGONIS RADIX	麦冬
No.0416	3-(2,4-Dihydroxybenzyl)-5,7,8-trihydroxy-6-methyl-4-chromanone; 4',8-Di-Me ether		C19H20O7	Flavonoids and its glycosides	OPHIOPOGONIS RADIX	麦冬
No.0417	3-(3,4,5-Trihydroxyphenyl)-2-propenoic acid; (E)-form, 3-Me ether, docosyl ester	252366-72-6	C32H54O5	Phenylpropanoids and its derivates	PLATYCLADI SEMEN	柏子仁
No.0418	3-(3,4,5-Trihydroxyphenyl)-2-propenoic acid; (E)-form, Tri-Me ether	20329-98-0	C12H14O5	Phenylpropanoids and its derivates	POLYGALAE RADIX	远志
No.0419	3-(3,4-Dihydroxybenzyl)-2,5,7-trihydroxy-6,8-dimethyl-4-chromanone; 3',4'-Methylene ether		C19H18O7	Flavonoids and its glycosides	OPHIOPOGONIS RADIX	麦冬
No.0420	3-(3,4-Dihydroxybenzyl)-5,7,8-trihydroxy-6-methyl-4-chromanone; (±)-form, 7,8-Di-Me ether	149180-48-3	C19H20O7	Flavonoids and its glycosides	OPHIOPOGONIS RADIX	麦冬
No.0421	3-(3,4-Dihydroxybenzyl)-5,7-dihydroxy-6,8-dimethylchromone; 1''-Oxo, 2,3ζ-dihydro, 3',4'-methylene ether	88700-29-2	C19H16O7	Flavonoids and its glycosides	OPHIOPOGONIS RADIX	麦冬
No.0422	3-(3,4-Dihydroxybenzyl)-5,7-dihydroxy-6,8-dimethylchromone; 1''-Oxo, 2,3ζ-dihydro, 3',4'-methylene, 7-Me ether	88700-31-6	C20H18O7	Flavonoids and its glycosides	OPHIOPOGONIS RADIX	麦冬
No.0423	3-(3,4-Dihydroxybenzyl)-5,7-dihydroxy-6,8-dimethylchromone; 2,3ζ-Dihydro, 3',4'-methylene ether	74805-92-8	C19H18O6	Flavonoids and its glycosides	OPHIOPOGONIS RADIX	麦冬
No.0424	3-(3,4-Dihydroxybenzyl)-5,7-dihydroxy-6,8-dimethylchromone; 2,3ζ-Dihydro, 3'-Me ether		C19H20O6	Flavonoids and its glycosides	OPHIOPOGONIS RADIX	麦冬
No.0425	3-(3,4-Dihydroxybenzyl)-5,7-dihydroxy-6,8-dimethylchromone; 3',4'-Methylene ether	74805-90-6	C19H16O6	Flavonoids and its glycosides	OPHIOPOGONIS RADIX	麦冬
No.0426	3-(3,4-Dihydroxybenzyl)-5,7-dihydroxy-6-methylchromone; 2,3-Dihydro, 3',4'-methylene ether	75239-63-3	C18H16O6	Flavonoids and its glycosides	OPHIOPOGONIS RADIX	麦冬
No.0427	3-(3,4-Dihydroxybenzyl)-5,7-dihydroxy-6-methylchromone; 3',4'-Methylene ether	75239-62-2	C18H14O6	Flavonoids and its glycosides	OPHIOPOGONIS RADIX	麦冬
No.0428	3-(3,4-Dihydroxybenzyl)-8-formyl-5,7-dihydroxy-6-methylchromone; 3',4'-Methylene ether	477336-77-9	C19H14O7	Flavonoids and its glycosides	OPHIOPOGONIS RADIX	麦冬
No.0429	3-(3,4-Dihydroxyphenyl)-2-hydroxypropanoic acid; (R)-form	76822-21-4	C9H10O5	Phenylpropanoids and its derivates	SALVIAE MILTIORRHIZAE RADIX ET RHIZOMA	丹参
No.0430	3-(3,4-Dihydroxyphenyl)-2-hydroxypropanoic acid; (R)-form, 2-O-[β-D-Glucopyranosyl-(→3)-3,4-dihydroxy-E-cinnamoyl]	178895-25-5	C24H26O13	Phenylpropanoids and its derivates	SALVIAE MILTIORRHIZAE RADIX ET RHIZOMA	丹参
No.0431	3-(3,4-Dihydroxyphenyl)-2-hydroxypropanoic acid; (R)-form, Amide		C9H11NO4	Alkaloids	SALVIAE MILTIORRHIZAE RADIX ET RHIZOMA	丹参
No.0432	3-(3,4-Dimethoxybenzyl)-4-(3,4,5-trimethoxybenzyl)-2(3H)-furanone	6744-68-9	C23H28O8	Phenylpropanoids and its derivates	BORNEOLUM	天然冰片
No.0433	3-(3-Hydroxybutyl)-1(3H)-isobenzofuranone; (3ζ,3'ζ)-form, Angeloyl	879496-42-1	C17H20O4	Volatile oils	ANGELICAE SINENSIS RADIX	当归
No.0434	3-(4-Hydroxy-3-methoxyphenyl)-2-propenoic acid; (E)-form, Docosyl ester	101927-24-6	C32H54O4	Phenylpropanoids and its derivates	PLATYCLADI SEMEN	柏子仁
No.0435	3-(4-Hydroxy-3-methoxyphenyl)-2-propenoic acid; (Z)-form, Docosyl ester	133882-81-2	C32H54O4	Phenylpropanoids and its derivates	PLATYCLADI SEMEN	柏子仁
No.0436	3-(4-Hydroxyphenyl)-1-phenyl-2-propen-1-one	20426-12-4	C15H12O2	Flavonoids and its glycosides	GLYCYRRHIZAE RADIX ET RHIZOMA	甘草
No.0437	3,11-Tridecadiene-5,7,9-triyne-1,2-diol; (R,E,E)-form	27978-14-9	C13H12O2	Volatile oils	CARTHAMI FLOS	红花
No.0438	3,15,16-Trihydroxy-24-methylenelanosta-7,9(11)-dien-21-oic acid; (3β,15α,16α)-form	943225-51-2	C31H48O5	Triterpenoids and its glycosides	PORIA	茯苓
No.0439	3,16,23,28-Tetrahydroxy-11,13(18)-oleanadien-29-oic acid; (3β,16α)-form	198024-11-2	C30H46O6	Triterpenoids and its glycosides	BUPLEURI RADIX	柴胡
No.0440	3,16,23,28-Tetrahydroxy-11,13(18)-oleanadien-29-oic acid; (3β,16α)-form, 3-O-[β-D-Glucopyranosyl-(1→3)-β-D-fucopyranoside], 29-D-ribit-1-yl ester	198469-28-2	C47H76O19	Triterpenoids and its glycosides	BUPLEURI RADIX	柴胡
No.0441	3,16,23,28-Tetrahydroxy-11,13(18)-oleanadien-29-oic acid; (3β,16α)-form, 3-O-[β-D-Glucopyranosyl-(1→3)-β-D-fucopyranoside], 29-O-[β-D-glucopyranosyl-(1→5)-D-ribit-1-yl] ester	198469-27-1	C53H86O24	Triterpenoids and its glycosides	BUPLEURI RADIX	柴胡
No.0442	3,16,23,28-Tetrahydroxy-11,13(18)-oleanadien-29-oic acid; (3β,16α)-form, 3-O-β-D-Fucopyranoside, 29-D-ribit-1-yl ester	198469-29-3	C41H66O14	Triterpenoids and its glycosides	BUPLEURI RADIX	柴胡
No.0443	3,16,25-Trihydroxy-24-methylenelanosta-7,9(11)-dien-21-oic acid; (3α,16α)-form	167775-55-5	C31H48O5	Triterpenoids and its glycosides	PORIA	茯苓
No.0444	3,16,25-Trihydroxy-24-methylenelanosta-7,9(11)-dien-21-oic acid; (3α,16α)-form, 3-Ketone	943225-52-3	C31H46O5	Triterpenoids and its glycosides	PORIA	茯苓
No.0445	3,16-Dihydroxy-24-methylenelanost-8-en-21-oic acid; (3β,16α)-form, 3-Ac	29070-92-6	C33H52O5	Triterpenoids and its glycosides	PORIA	茯苓
No.0446	3,16-Dihydroxy-24-methylenelanost-8-en-21-oic acid; (3β,16α)-form, Di-Ac	2189-87-9	C35H54O6	Triterpenoids and its glycosides	PORIA	茯苓
No.0447	3,16-Dihydroxy-24-methylenelanosta-7,9(11)-dien-21-oic acid; (3α,16α)-form	167775-54-4	C31H48O4	Triterpenoids and its glycosides	PORIA	茯苓
No.0448	3,16-Dihydroxy-24-methylenelanosta-7,9(11)-dien-21-oic acid; (3α,16α)-form, 3-Ac	168293-15-0	C33H50O5	Triterpenoids and its glycosides	PORIA	茯苓
No.0449	3,16-Dihydroxy-24-methylenelanosta-7,9(11)-dien-21-oic acid; (3β,16α)-form, 3-Ac	77012-31-8	C33H50O5	Triterpenoids and its glycosides	PORIA	茯苓
No.0450	3,16-Dihydroxy-24-methylenelanosta-7,9(11)-dien-21-oic acid; (3β,16α)-form, 3-O-(4-Hydroxybenzoyl)	213764-76-2	C38H52O6	Triterpenoids and its glycosides	PORIA	茯苓
No.0451	3,16-Dihydroxylanosta-7,9(11),24-trien-21-oic acid; (3β,16α)-form	176390-66-2	C30H46O4	Triterpenoids and its glycosides	PORIA	茯苓
No.0452	3,16-Dihydroxylanosta-8,24-dien-21-oic acid; (3β,16α)-form	176390-68-4	C30H48O4	Triterpenoids and its glycosides	PORIA	茯苓
No.0453	3,16-Dihydroxylanosta-8,24-dien-21-oic acid; (3β,16α)-form, 3-Ac	168293-13-8	C32H50O5	Triterpenoids and its glycosides	PORIA	茯苓
No.0454	3,18,21-Trihydroxy-11-oxo-12-oleanen-29-oic acid; (3β,18α,21α)-form, 29→18 Lactone	18184-25-3	C30H44O5	Triterpenoids and its glycosides	GLYCYRRHIZAE RADIX ET RHIZOMA	甘草
No.0455	3,18-Dihydroxy-11-oxo-12-oleanen-29-oic acid; (3β,18α)-form, 29→18 lactone	10376-64-4	C30H44O4	Triterpenoids and its glycosides	GLYCYRRHIZAE RADIX ET RHIZOMA	甘草
No.0456	3,18-Dihydroxy-11-oxo-12-oleanen-30-oic acid; (3β,18α)-form	17991-67-2	C30H46O5	Triterpenoids and its glycosides	GLYCYRRHIZAE RADIX ET RHIZOMA	甘草
No.0457	3,18-Dihydroxy-8,15-isopimaradien-7-one; 3β-form	691009-88-8	C20H30O3	Terpenoids and its derivates	PLATYCLADI SEMEN	柏子仁
No.0458	3,20-Dihydroxydammar-24-en-12-one; (3β,20S)-form, 3-O-[β-D-Xylopyranosyl-(1→6)-β-D-glucopyranoside], 20-O-[α-L-arabinopyranosyl-(1→6)-β-D-glucopyranoside]	69359-08-6	C52H86O21	Triterpenoids and its glycosides	GINSENG RADIX ET RHIZOMA	人参
No.0459	3,20-Dihydroxydammar-24-en-12-one; (3β,20S)-form, 3-O-β-D-Glucopyranoside, 20-O-[β-D-glucopyranosyl-(1→6)-β-D-glucopyranoside]	69359-07-5	C48H80O18	Triterpenoids and its glycosides	GINSENG RADIX ET RHIZOMA	人参
No.0460	3,21,24-Trihydroxy-12-oleanen-29-oic acid; (3β,21α)-form	20528-70-5	C30H48O5	Triterpenoids and its glycosides	GLYCYRRHIZAE RADIX ET RHIZOMA	甘草
No.0461	3,21-Dihydroxy-11-oxo-12-oleanen-29-oic acid; (3β,21α)-form	22327-86-2	C30H46O5	Triterpenoids and its glycosides	GLYCYRRHIZAE RADIX ET RHIZOMA	甘草
No.0462	3,22,24-Trihydroxy-11,13(18)-oleanadien-30-oic acid; (3β,22β)-form, 30→22 Lactone	111150-27-7	C30H44O4	Triterpenoids and its glycosides	GLYCYRRHIZAE RADIX ET RHIZOMA	甘草
No.0463	3,22,24-Trihydroxy-11-oxo-12-oleanen-30-oic acid; (3β,22β)-form, 30→22 Lactone	98063-18-4	C30H44O5	Triterpenoids and its glycosides	GLYCYRRHIZAE RADIX ET RHIZOMA	甘草
No.0464	3,22,24-Trihydroxy-11-oxo-12-oleanen-30-oic acid; (3β,22β)-form, 30→22 Lactone, 3-O-[6-O-methyl-β-D-glucuronopyranosyl-(1→2)-β-D-glucuronopyranoside]	646508-72-7	C43H62O17	Triterpenoids and its glycosides	GLYCYRRHIZAE RADIX ET RHIZOMA	甘草
No.0465	3,22,24-Trihydroxy-12-oleanen-30-oic acid; (3β,22β)-form, 22-Ac, 3-O-[α-L-rhamnopyranosyl-(1→2)-α-L-arabinopyranosyl-(1→2)-β-D-glucuronopyranoside]	156500-46-8	C49H76O20	Triterpenoids and its glycosides	GLYCYRRHIZAE RADIX ET RHIZOMA	甘草
No.0466	3,22-Dihydroxy-11-oxo-12-oleanen-30-oic acid; (3β,22β)-form, 22-Ac	166531-19-7	C32H48O6	Triterpenoids and its glycosides	GLYCYRRHIZAE RADIX ET RHIZOMA	甘草
No.0467	3,22-Dihydroxy-11-oxo-12-oleanen-30-oic acid; (3β,22β)-form, 22-Ac, 3-O-[β-D-glucuronopyranosyl-(1→2)-β-D-glucuronopyranoside]	938042-17-2	C44H64O18	Triterpenoids and its glycosides	GLYCYRRHIZAE RADIX ET RHIZOMA	甘草
No.0468	3,22-Dihydroxy-11-oxo-12-oleanen-30-oic acid; (3β,22β)-form, 30→22 Lactone	10401-33-9	C30H44O4	Triterpenoids and its glycosides	GLYCYRRHIZAE RADIX ET RHIZOMA	甘草
No.0469	3,22-Dihydroxy-11-oxo-12-oleanen-30-oic acid; (3β,22β)-form, 30→22 Lactone, 3-formyl	166531-18-6	C31H44O5	Triterpenoids and its glycosides	GLYCYRRHIZAE RADIX ET RHIZOMA	甘草
No.0470	3,22-Dihydroxy-11-oxo-12-oleanen-30-oic acid; (3β,22β)-form, 30→22 Lactone, 3-O-[β-D-glucuronopyranosyl-(1→2)-β-D-glucuronopyranoside]	119418-01-8	C42H60O16	Triterpenoids and its glycosides	GLYCYRRHIZAE RADIX ET RHIZOMA	甘草
No.0471	3,22-Dihydroxy-11-oxo-12-oleanene-27,29-dioic acid; (3β,22α)-form, 29→22 Lactone, 27-Me ester	123914-44-3	C31H44O6	Triterpenoids and its glycosides	GLYCYRRHIZAE RADIX ET RHIZOMA	甘草
No.0472	3,24-Dihydroxy-11,13(18)-oleanadien-30-oic acid; 3β-form, 3-O-[β-D-Glucuronopyranosyl-(1→2)-β-D-glucuronopyranoside]	135815-61-1	C42H62O16	Triterpenoids and its glycosides	GLYCYRRHIZAE RADIX ET RHIZOMA	甘草
No.0473	3,24-Dihydroxy-11,13(18)-oleanadien-30-oic acid; 3β-form, Me ester	98063-17-3	C31H48O4	Triterpenoids and its glycosides	GLYCYRRHIZAE RADIX ET RHIZOMA	甘草
No.0474	3,24-Dihydroxy-11-oxo-12-oleanen-29-oic acid; 3β-form	20528-69-2	C30H46O5	Triterpenoids and its glycosides	GLYCYRRHIZAE RADIX ET RHIZOMA	甘草
No.0475	3,24-Dihydroxy-11-oxo-12-oleanen-30-oic acid; 3β-form	20528-69-2	C30H46O5	Triterpenoids and its glycosides	GLYCYRRHIZAE RADIX ET RHIZOMA	甘草
No.0476	3,24-Dihydroxy-11-oxo-12-oleanen-30-oic acid; 3β-form, 3-O-[β-D-Glucuronopyranosyl-(1→2)-β-D-glucuronopyranoside]	118441-84-2	C42H62O17	Triterpenoids and its glycosides	GLYCYRRHIZAE RADIX ET RHIZOMA	甘草
No.0477	3,24-Dihydroxy-12-oleanen-30-oic acid; 3β-form, 3-O-[β-D-Glucuronopyranosyl-(1→2)-β-D-glucuronopyranoside]	134250-13-8	C42H64O16	Triterpenoids and its glycosides	GLYCYRRHIZAE RADIX ET RHIZOMA	甘草
No.0478	3,24-Dihydroxy-9(11),12-oleanadien-30-oic acid; 3β-form	56262-33-0	C30H46O4	Triterpenoids and its glycosides	GLYCYRRHIZAE RADIX ET RHIZOMA	甘草
No.0479	3,24-Dihydroxyspirostan-6-one; (3β,24S,25R)-form, 3-O-[α-L-Arabinopyranosyl-(1→6)-β-D-glucopyranoside], 24-O-β-D-glucopyranoside	200483-13-2	C44H70O19	Steroids and its glycosides	ALLII MACROSTEMONIS BULBUS	薤白
No.0480	3,26-Dihydroxy-23-hydroxymethylfurost-20(22)-en-6-one; (3β,5α,23ζ,25R)-form, 3-O-[β-D-Xylopyranosyl-(1→4)-[α-L-arabinopyranosyl-(1→6)]-β-D-glucopyranoside], 26-O-β-D-glucopyranoside	187144-80-5	C50H80O23	Steroids and its glycosides	ALLII MACROSTEMONIS BULBUS	薤白
No.0481	3,26-Dihydroxy-23-hydroxymethylfurost-20(22)-en-6-one; (3β,5α,23ζ-25R)-form, 3-O-[α-L-Arabinopyranosyl-(1→6)-β-D-glucopyranoside], 26-O-β-D-glucopyranoside	170739-22-7	C45H72O19	Steroids and its glycosides	ALLII MACROSTEMONIS BULBUS	薤白
No.0482	3,26-Dihydroxyfurost-20(22)-en-6-one; (3β,5α,25R)-form, 26-O-β-D-Glucopyranoside, 3-O-[α-L-arabinopyranosyl-(1→6)-β-D-glucopyranoside]	172519-52-7	C44H70O18	Steroids and its glycosides	ALLII MACROSTEMONIS BULBUS	薤白
No.0483	3,26-Dihydroxyfurost-20(22)-en-6-one; (3β,5α,25R)-form, 26-O-β-D-Glucopyranoside, 3-O-[β-D-xylopyranosyl-(1→4)-[α-L-arabinopyranosyl-(1→6)]-β-D-glucopyranoside]	172589-64-9	C49H78O22	Steroids and its glycosides	ALLII MACROSTEMONIS BULBUS	薤白
No.0484	3,28-Dihydroxy-11-oxo-12-oleanen-30-oic acid; 3β-form	56061-86-0	C30H46O5	Triterpenoids and its glycosides	GLYCYRRHIZAE RADIX ET RHIZOMA	甘草
No.0485	3,29-Dihydroxy-9(11)-multifloren-7-one; 3α-form		C30H48O3	Triterpenoids and its glycosides	TRICHOSANTHIS FRUCTUS	瓜蒌
No.0486	3,3',4,4',5-Pentahydroxy-2,7'-cycloligna-7,7'-dien-9,9'-olide; 3',4'-Methylene, 3,4,5-tri-Me ether	6258-43-1	C22H18O7	Phenylpropanoids and its derivates	BUPLEURI RADIX	柴胡
No.0487	3,3',4,4',5-Pentahydroxylign-7-en-9,9'-olide; (R,Z)-form, 3',4'-Methylene, 3,4,5-tri-Me ether	652143-70-9	C22H22O7	Phenylpropanoids and its derivates	BUPLEURI RADIX	柴胡
No.0488	3,3',4,4',8-Pentahydroxylignan-9,9'-olide; (8S,8'S)-form, 3,3',4'-Tri-Me ether, 4-O-β-D-glucopyranoside	33464-71-0	C27H34O12	Terpenoids and its derivates	CARTHAMI FLOS	红花
No.0489	3,3',4,4',9-Pentahydroxy-9,9'-epoxylignan; (8R,8'R,9ζ)-form, 3,3',4,4'-Tetra-Me ether	58311-19-6	C22H28O6	Phenylpropanoids and its derivates	BORNEOLUM	天然冰片
No.0490	3,3',4,4'-Tetrahydroxylignan-9,9'-olide; (8R,8'R)-form, 3,4-Methylene, 3',4'-di-Me ether	58311-20-9	C21H22O6	Phenylpropanoids and its derivates	BORNEOLUM	天然冰片
No.0491	3,3',4,4'-Tetrahydroxylignan-9,9'-olide; (8R,8'R)-form, Tetra-Me ether	25488-59-9	C22H26O6	Phenylpropanoids and its derivates	BORNEOLUM	天然冰片
No.0492	3,3',4',5,5',7-Hexahydroxyflavylium(1+); 3-O-[α-L-Rhamnopyranosyl-(1→6)-β-D-glucopyranoside], 7-O-[β-D-glucopyranosyl-(1→4)-3,4-dihydroxycinnamoyl-(→6)-β-D-glucopyranosyl-(1→4)-3,4-dihydroxycinnamoyl-(→6)-β-D-glucopyranoside]	39175-73-0	C63H73O37+	Triterpenoids and its glycosides	PLATYCODONIS RADIX	桔梗
No.0493	3,3',4',5,7-Pentahydroxy-5'-prenylflavone	139163-15-8	C20H18O7	Flavonoids and its glycosides	GLYCYRRHIZAE RADIX ET RHIZOMA	甘草
No.0494	3,3',4',5,7-Pentahydroxy-5'-prenylflavone; 3-Me ether	150853-98-8	C21H20O7	Flavonoids and its glycosides	GLYCYRRHIZAE RADIX ET RHIZOMA	甘草
No.0495	3,3',4',5,7-Pentahydroxy-6-prenylflavone	129145-54-6	C20H18O7	Flavonoids and its glycosides	GLYCYRRHIZAE RADIX ET RHIZOMA	甘草
No.0496	3,3',4',5,7-Pentahydroxy-6-prenylflavone; 3'-Me ether	151776-21-5	C21H20O7	Flavonoids and its glycosides	GLYCYRRHIZAE RADIX ET RHIZOMA	甘草
No.0497	3,3',4',5,7-Pentahydroxyflavan; (2R,3R)-form, 3',4'-Methylene, 5,7-di-Me ether		C18H18O6	Flavonoids and its glycosides	BORNEOLUM	天然冰片
No.0498	3,3',4',5,7-Pentahydroxyflavan; (2R,3R)-form, 3',5,7-Tri-Me ether	97914-19-7	C18H20O6	Flavonoids and its glycosides	BORNEOLUM	天然冰片
No.0499	3,3',4',5,7-Pentahydroxyflavanone; (2R,3R)-form, 7-O-[α-L-Rhamnopyranosyl-(1→6)-β-D-glucopyranoside]	147714-60-1	C27H32O16	Flavonoids and its glycosides	PLATYCODONIS RADIX	桔梗
No.0500	3,3',4',6,7-Pentahydroxy-2'-prenylflavone	139163-16-9	C20H18O7	Flavonoids and its glycosides	GLYCYRRHIZAE RADIX ET RHIZOMA	甘草
No.0501	3,3a,7a,8-Tetrahydro-3,6':7a,7'-diligustilid-8-one	920984-41-4	C24H28O5	Volatile oils	ANGELICAE SINENSIS RADIX	当归
No.0502	3',4,4',5,9,9'-Hexahydroxy-3,8'-bilign-7-ene; (S,E)-form, 3',5-Di-Me ether, 4-O-β-D-glucopyranoside	807630-72-4	C26H34O11	Phenylpropanoids and its derivates	BUPLEURI RADIX	柴胡
No.0503	3,4',5,5',6-Pentahydroxy-2'-prenylflavone; 3-Me ether	150853-99-9	C21H20O7	Flavonoids and its glycosides	GLYCYRRHIZAE RADIX ET RHIZOMA	甘草
No.0504	3,4',5,6,7,8-Hexahydroxyflavone; 3,4',6,7,8-Penta-Me ether	50439-46-8	C20H20O8	Flavonoids and its glycosides	AURANTII FRUCTUS	枳壳
No.0505	3',4',5,6,7,8-Hexahydroxyflavone; 3',4'-Di-Me ether		C17H14O8	Flavonoids and its glycosides	AURANTII FRUCTUS	枳壳
No.0506	3',4',5,6,7,8-Hexamethoxyflavone	478-01-3	C21H22O8	Flavonoids and its glycosides	AURANTII FRUCTUS	枳壳
No.0507	3,4',5,6,7-Pentahydroxyflavone; 3,6-Di-O-β-D-glucopyranoside, 7-O-β-D-glucuronopyranoside		C33H38O23	Flavonoids and its glycosides	CARTHAMI FLOS	红花
No.0508	3,4',5,6,7-Pentahydroxyflavone; 3-O-β-D-Glucopyranoside	145134-61-8	C21H20O12	Flavonoids and its glycosides	CARTHAMI FLOS	红花
No.0509	3,4',5,6,7-Pentahydroxyflavone; 6,7-Di-O-β-D-glucopyranoside		C27H30O17	Flavonoids and its glycosides	CARTHAMI FLOS	红花
No.0510	3,4',5,7-Tetrahydroxy-3'-prenylflavone	94805-83-1	C20H18O6	Flavonoids and its glycosides	GLYCYRRHIZAE RADIX ET RHIZOMA	甘草
No.0511	3',4',5,7-Tetrahydroxy-5',6-diprenylflavone	129280-34-8	C25H26O6	Flavonoids and its glycosides	GLYCYRRHIZAE RADIX ET RHIZOMA	甘草
No.0512	3',4',5,7-Tetrahydroxy-5',6-diprenylisoflavone	129280-34-8	C25H26O6	Flavonoids and its glycosides	GLYCYRRHIZAE RADIX ET RHIZOMA	甘草
No.0513	3',4',5,7-Tetrahydroxy-5',8-diprenylflavanone; (S)-form	124596-89-0	C25H28O6	Flavonoids and its glycosides	GLYCYRRHIZAE RADIX ET RHIZOMA	甘草
No.0514	3',4',5,7-Tetrahydroxy-5',8-diprenylisoflavone	199331-53-8	C25H26O6	Flavonoids and its glycosides	GLYCYRRHIZAE RADIX ET RHIZOMA	甘草
No.0515	3,4',5,7-Tetrahydroxy-6-prenylflavone	60197-60-6	C20H18O6	Flavonoids and its glycosides	GLYCYRRHIZAE RADIX ET RHIZOMA	甘草
No.0516	3',4',5,7-Tetrahydroxy-6-prenylflavone	129145-53-5	C20H18O6	Flavonoids and its glycosides	GLYCYRRHIZAE RADIX ET RHIZOMA	甘草
No.0517	3',4',5,7-Tetrahydroxy-6-prenylisoflavone; 4'-Me ether	124596-86-7	C21H20O6	Flavonoids and its glycosides	GLYCYRRHIZAE RADIX ET RHIZOMA	甘草
No.0518	3',4',5,7-Tetrahydroxy-8-formyl-6-methylhomoisoflavanone; 3',4'-Methylene ether	477336-75-7	C19H16O7	Flavonoids and its glycosides	OPHIOPOGONIS RADIX	麦冬
No.0519	3',4',5,7-Tetrahydroxy-8-formyl-6-methylhomoisoflavanone; 3',4'-Methylene, 5-Me ether	477336-76-8	C20H18O7	Flavonoids and its glycosides	OPHIOPOGONIS RADIX	麦冬
No.0520	3',4',5,7-Tetrahydroxy-8-prenylflavanone; (S)-form	80931-11-9	C20H20O6	Flavonoids and its glycosides	GLYCYRRHIZAE RADIX ET RHIZOMA	甘草
No.0521	3',4',5,7-Tetrahydroxy-8-prenylflavanone; (S)-form, 4''-Hydroxy	677709-68-1	C20H20O7	Flavonoids and its glycosides	GLYCYRRHIZAE RADIX ET RHIZOMA	甘草
No.0522	3',4',5,7-Tetrahydroxy-8-prenylisoflavone	129145-50-2	C20H18O6	Flavonoids and its glycosides	GLYCYRRHIZAE RADIX ET RHIZOMA	甘草
No.0523	3,4',5,7-Tetrahydroxyflavan(2→7,4→8)-3,4',5,7-tetrahydroxyflavan; (2S,2''R,3S,3''S,4S)-form, 3'''-Hydroxy	83889-81-0	C30H24O11	Flavonoids and its glycosides	PERSICAE SEMEN	桃仁
No.0524	3,4',5,7-Tetrahydroxyflavan(2β→7,4β→8)-3,4',5,7-tetrahydroxyflavan; (2R,2''R,3S,3''S,4R)-form	83944-96-1	C30H24O10	Flavonoids and its glycosides	PERSICAE SEMEN	桃仁
No.0525	3,4',5,7-Tetrahydroxyflavanone; (2R,3S)-form, 7-Me ether	35815-06-6	C16H14O6	Flavonoids and its glycosides	GLYCYRRHIZAE RADIX ET RHIZOMA	甘草
No.0526	3',4',5,7-Tetrahydroxyflavanone; (S)-form, 4',7-Di-Me ether	28590-40-1	C17H16O6	Flavonoids and its glycosides	PERSICAE SEMEN	桃仁
No.0527	3',4',5,7-Tetrahydroxyflavanone; (S)-form, 4',7-Di-Me ether, 5-O-β-D-glucopyranoside	28978-03-2	C23H26O11	Flavonoids and its glycosides	PERSICAE SEMEN	桃仁
No.0528	3,4',6,7,8-Pentahydroxyflavone; Penta-Me ether	522-16-7	C20H20O7	Flavonoids and its glycosides	AURANTII FRUCTUS	枳壳
No.0529	3',4',6,7-Tetrahydroxyisoflavone; 4',6-Di-Me ether, 7-O-β-D-glucopyranoside	210413-47-1	C23H24O11	Flavonoids and its glycosides	ASTRAGALI RADIX	黄芪
No.0530	3',4',6-Trihydroxy-7-prenylaurone	325144-70-5	C20H18O5	Flavonoids and its glycosides	GLYCYRRHIZAE RADIX ET RHIZOMA	甘草
No.0531	3',4',7,8-Tetrahydroxyisoflavone; 4',7-Di-Me ether	210413-43-7	C17H14O6	Flavonoids and its glycosides	ASTRAGALI RADIX	黄芪
No.0532	3,4-Dihydro-3-hydroxyaucubigenin; 3β-form, 1-Epimer, 7β,8β-epoxide, 1,3-di-Me ether	128443-55-0	C11H18O6	Glycosides	REHMANNIAE RADIX	地黄
No.0533	3,4-Dihydroxy-24,30-dinor-12,20(29)-oleanadien-28-oic acid; (3β,4β)-form	851223-38-6	C28H42O4	Triterpenoids and its glycosides	PAEONIAE RADIX RUBRA	赤芍
No.0534	3,4-Dihydroxybenzoic acid; β-D-Xylopyranosyl ester	143986-30-5	C12H14O8	Glycosides	GLYCYRRHIZAE RADIX ET RHIZOMA	甘草
No.0535	3',5,7-Trihydroxy-4'-methoxyflavanone; (S)-form	520-33-2	C16H14O6	Flavonoids and its glycosides	PERSICAE SEMEN	桃仁
No.0536	3',5,7-Trihydroxy-4'-methoxyflavanone; (S)-form, 7-O-[α-L-Rhamnopyranosyl-(1→2)-β-D-glucopyranoside]	13241-33-3	C28H34O15	Flavonoids and its glycosides	AURANTII FRUCTUS	枳壳
No.0537	3',5,7-Trihydroxy-4'-methoxyflavone; 7-O-[α-L-Rhamnopyranosyl-(1→2)-β-D-glucopyranoside]	38665-01-9	C28H32O15	Flavonoids and its glycosides	AURANTII FRUCTUS	枳壳
No.0538	3',5',7-Trihydroxyisoflavone; 3'-Me ether, 7-O-β-D-glucopyranoside	241129-90-8	C22H22O10	Flavonoids and its glycosides	ASTRAGALI RADIX	黄芪
No.0539	3',5',8-Trihydroxyflavone; 3'-O-α-L-Rhamnopyranoside	952481-52-6	C21H20O9	Flavonoids and its glycosides	GLYCYRRHIZAE RADIX ET RHIZOMA	甘草
No.0540	3,5-Acoradiene	89955-08-8	C15H24	Volatile oils	ANGELICAE SINENSIS RADIX	当归
No.0541	3,5-Diglucosyl-2,3',4,6-tetrahydroxybenzophenone	870298-00-3	C25H30O15	Phenylpropanoids and its derivates	POLYGALAE RADIX	远志
No.0542	3,6,12-Trihydroxy-22,23,24,25,26,27-hexanordammaran-20-one; (3β,6α,12β)-form	1017266-26-0	C24H40O4	Steroids and its glycosides	GINSENG RADIX ET RHIZOMA	人参
No.0543	3,6,16-Trihydroxy-24-methylenelanosta-7,9(11)-dien-21-oic acid; (3β,6α,16α)-form, 3-Ac	176390-67-3	C33H50O6	Triterpenoids and its glycosides	PORIA	茯苓
No.0544	3,6:9,12-Diepoxy-1,9,11-farnesatrien-8-one	148707-48-6	C15H20O3	Terpenoids and its derivates	REHMANNIAE RADIX	地黄
No.0545	3',7-Dihydroxy-2',4'-dimethoxyisoflavan; (S)-form, 7-O-β-D-Glucopyranoside	131749-60-5	C23H28O10	Flavonoids and its glycosides	ASTRAGALI RADIX	黄芪
No.0546	3,7-Dimethyl-1,5,7-octatrien-3-ol; (R,E)-form	20053-88-7	C10H16O	Terpenoids and its derivates	BORNEOLUM	天然冰片
No.0547	3,7-Dimethyl-2,6-octadien-1-ol; (E)-form, O-[α-L-Arabinopyranosyl-(1?)-β-D-glucopyranoside]	152520-94-0	C21H36O10	Terpenoids and its derivates	ZINGIBERIS RHIZOMA RECENS	生姜
No.0548	3,7-Dimethyl-2,6-octadien-1-ol; (E)-form, O-[β-D-Apiofuranosyl-(1?)-β-D-glucopyranoside]	120163-17-9	C21H36O10	Terpenoids and its derivates	ZINGIBERIS RHIZOMA RECENS	生姜
No.0549	3,7-Dimethyl-2,6-octadien-1-ol; (E)-form, O-[β-D-Xylopyranosyl-(1?)-β-D-glucopyranoside]	150995-11-2	C21H36O10	Glycosides	ZINGIBERIS RHIZOMA RECENS	生姜
No.0550	3,7-Dimethyl-3,6-octadien-1-ol; (Z)-form	5944-20-7	C10H18O	Terpenoids and its derivates	BORNEOLUM	天然冰片
No.0551	3,8-Dihydro-6,6';7,3'a-diligustilide	106533-38-4	C24H30O4	Volatile oils	CHUANXIONG RHIZOMA	川芎
No.0552	3,8-Dihydroxy-4(15),7(11)-eudesmadien-12,8-olide; (3β,5α,8bOH)-form, 3-Ac	147396-00-7	C17H22O5	Terpenoids and its derivates	ATRACTYLODIS MACROCEPHALAE RHIZOMA	白术
No.0553	3,8-Seco-4(20),7,11-taxatriene; (7E)-form	386223-19-4	C20H32	Terpenoids and its derivates	OLIBANUM	乳香
No.0554	3,9,10-Trihydroxypterocarpan; (6aR,11aR)-form, 3,9-Di-Me ether	210629-18-8	C17H16O5	Flavonoids and its glycosides	ASTRAGALI RADIX	黄芪
No.0555	3,9-Dihydroxy-4-prenylpterocarpan; 9-Me ether	202815-29-0	C21H22O4	Flavonoids and its glycosides	GLYCYRRHIZAE RADIX ET RHIZOMA	甘草
No.0556	3-[2,3-Dihydro-2-(hydroxymethyl)-3-(3,4,5-trihydroxyphenyl)-1,4-benzodioxin-6-yl]-2-propen-1-ol; (7E,7'S,8'S)-form, 3',5,5'-Tri-Me ether	864168-11-6	C21H24O8	Phenylpropanoids and its derivates	SANTALI ALBI LIGNUM	檀香
No.0557	3-[2,3-Dihydro-2-(hydroxymethyl)-3-(3,4,5-trihydroxyphenyl)-1,4-benzodioxin-6-yl]-2-propen-1-ol; (7E,7'S,8'S)-form, 3',5-Di-Me ether	864079-22-1	C20H22O8	Phenylpropanoids and its derivates	SANTALI ALBI LIGNUM	檀香
No.0558	3-[3-(3,4-Dihydroxyphenyl)-2,3-dihydro-2-(hydroxymethyl)-1,4-benzodioxin-6-yl]-2-propenoic acid; (7R*,7'E,8R*)-form, 3-Me ether, 9-docosanoyl, docosyl ester	944257-62-9	C63H104O8	Phenylpropanoids and its derivates	GLYCYRRHIZAE RADIX ET RHIZOMA	甘草
No.0559	3-[3-(3,4-Dihydroxyphenyl)-2,3-dihydro-2-(hydroxymethyl)-1,4-benzodioxin-6-yl]-2-propenoic acid; (7R*,7'E,8R*)-form, 3-Me ether, 9-docosanoyl, eicosyl ester	944257-61-8	C61H100O8	Phenylpropanoids and its derivates	GLYCYRRHIZAE RADIX ET RHIZOMA	甘草
No.0560	3-[3-(3,4-Dihydroxyphenyl)-2,3-dihydro-2-(hydroxymethyl)-1,4-benzodioxin-6-yl]-2-propenoic acid; (7R*,7'E,8R*)-form, 3-Me ether, 9-tetracosanoyl, docosyl ester	944257-63-0	C65H108O8	Phenylpropanoids and its derivates	GLYCYRRHIZAE RADIX ET RHIZOMA	甘草
No.0561	3a,7'a:7a,3'a-Diligustilide	852156-37-7	C24H28O4	Volatile oils	ANGELICAE SINENSIS RADIX	当归
No.0562	3-Aminobutanoic acid	541-48-0	C4H9NO2	Amino acid	PINELLIAE RHIZOMA	半夏
No.0563	3-Butylidene-1(3H)-isobenzofuranone; (Z)-form, 4,5,6,7-Tetrahydro	111275-19-5	C12H16O2	Volatile oils	ANGELICAE SINENSIS RADIX	当归
No.0564	3-Butylidene-1(3H)-isobenzofuranone; (Z)-form, 4,5,6,7-Tetrahydro, 6R,7R-dihydroxy	874142-56-0	C12H16O4	Volatile oils	ANGELICAE SINENSIS RADIX	当归
No.0565	3-Caranol; (1R*,3R*,6S*)-form	38748-97-9	C10H18O	Terpenoids and its derivates	ZINGIBERIS RHIZOMA RECENS	生姜
No.0566	3-Cyclohexyldodecane	13151-83-2	C18H36	Volatile oils	GINSENG RADIX ET RHIZOMA	人参
No.0567	3-Hexenoic acid; (E)-form, 2-Propenyl ester	167773-28-6	C9H14O2	Volatile oils	CHUANXIONG RHIZOMA	川芎
No.0568	3-Hydroxy-1,6,10-farnesatrien-9-one; (S)-(Z)-form	39703-15-6	C15H24O2	Volatile oils	BORNEOLUM	天然冰片
No.0569	3-Hydroxy-11,13(18)-oleanadien-30-oic acid; 3β-form	17991-81-0	C30H46O3	Triterpenoids and its glycosides	GLYCYRRHIZAE RADIX ET RHIZOMA	甘草
No.0570	3-Hydroxy-11,13(18)-oleanadien-30-oic acid; 3β-form, 3-O-[β-D-Glucuronopyranosyl(1→2)-β-D-glucuronopyranoside]	118525-49-8	C42H62O15	Triterpenoids and its glycosides	GLYCYRRHIZAE RADIX ET RHIZOMA	甘草
No.0571	3-Hydroxy-11-oxo-12-oleanen-29-oic acid; 3β-form	10379-72-3	C30H46O4	Triterpenoids and its glycosides	GLYCYRRHIZAE RADIX ET RHIZOMA	甘草
No.0572	3-Hydroxy-11-oxo-12-oleanen-29-oic acid; 3β-form, 3-O-[6-Butyl-β-D-glucuronopyranosyl-(1→2)-6-butyl-β-D-glucuronopyranoside]	159122-03-9	C50H78O16	Triterpenoids and its glycosides	GLYCYRRHIZAE RADIX ET RHIZOMA	甘草
No.0573	3-Hydroxy-11-oxo-12-oleanen-29-oic acid; 3β-form, 3-O-[6-Butyl-β-D-glucuronopyranosyl-(1→2)-6-ethyl-β-D-glucuronopyranoside]	159122-02-8	C48H74O16	Triterpenoids and its glycosides	GLYCYRRHIZAE RADIX ET RHIZOMA	甘草
No.0574	3-Hydroxy-11-oxo-12-oleanen-29-oic acid; 3β-form, 3-O-[β-D-Glucuronopyranosyl-(1→2)-β-D-glucuronopyranoside]	135815-61-1	C42H62O16	Triterpenoids and its glycosides	GLYCYRRHIZAE RADIX ET RHIZOMA	甘草
No.0575	3-Hydroxy-11-oxo-12-oleanen-30-oic acid; (3β,18α)-form	1449-05-4	C30H46O4	Triterpenoids and its glycosides	GLYCYRRHIZAE RADIX ET RHIZOMA	甘草
No.0576	3-Hydroxy-11-oxo-12-oleanen-30-oic acid; (3β,18β)-form	471-53-4	C30H46O4	Triterpenoids and its glycosides	GLYCYRRHIZAE RADIX ET RHIZOMA	甘草
No.0577	3-Hydroxy-11-oxo-12-oleanen-30-oic acid; (3β,18β)-form, 30-Alcohol	14226-18-7	C30H48O3	Triterpenoids and its glycosides	GLYCYRRHIZAE RADIX ET RHIZOMA	甘草
No.0578	3-Hydroxy-11-oxo-12-oleanen-30-oic acid; (3β,18β)-form, 30-Alcohol, 3-O-[β-D-glucuronopyranosyl-(1→2)-β-D-glucuronopyranoside]	134250-15-0	C42H64O15	Triterpenoids and its glycosides	GLYCYRRHIZAE RADIX ET RHIZOMA	甘草
No.0579	3-Hydroxy-11-oxo-12-oleanen-30-oic acid; (3β,18β)-form, 3-Glycoside	92768-65-5	C54H86O23	Triterpenoids and its glycosides	GLYCYRRHIZAE RADIX ET RHIZOMA	甘草
No.0580	3-Hydroxy-11-oxo-12-oleanen-30-oic acid; (3β,18β)-form, 3-Glycoside(2)	92768-66-6	C71H114O36	Triterpenoids and its glycosides	GLYCYRRHIZAE RADIX ET RHIZOMA	甘草
No.0581	3-Hydroxy-11-oxo-12-oleanen-30-oic acid; (3β,18β)-form, 3-O-[6-O-Butyl-β-D-glucuronopyranosyl-(1→2)-6-O-butyl-β-D-glucuronopyranoside]	158511-52-5	C50H78O16	Triterpenoids and its glycosides	GLYCYRRHIZAE RADIX ET RHIZOMA	甘草
No.0582	3-Hydroxy-11-oxo-12-oleanen-30-oic acid; (3β,18β)-form, 3-O-[6-O-Ethyl-β-D-glucuronopyranosyl-(1→2)-6-O-butyl-β-D-glucuronopyranoside]	160098-76-0	C48H74O16	Triterpenoids and its glycosides	GLYCYRRHIZAE RADIX ET RHIZOMA	甘草
No.0583	3-Hydroxy-11-oxo-12-oleanen-30-oic acid; (3β,18β)-form, 3-O-[6-O-Methyl-β-D-glucuronopyranosyl-(1→2)-6-O-butyl-β-D-glucuronopyranoside]	158511-51-4	C47H72O16	Triterpenoids and its glycosides	GLYCYRRHIZAE RADIX ET RHIZOMA	甘草
No.0584	3-Hydroxy-11-oxo-12-oleanen-30-oic acid; (3β,18β)-form, 3-O-[α-L-Arabinopyranosyl-(1→2)-β-D-glucuronopyranoside]	121687-83-0	C41H62O14	Triterpenoids and its glycosides	GLYCYRRHIZAE RADIX ET RHIZOMA	甘草
No.0585	3-Hydroxy-11-oxo-12-oleanen-30-oic acid; (3β,18β)-form, 3-O-[β-D-Apiofuranosyl-(1→2)-β-D-glucuronopyranoside]	121709-66-8	C41H62O14	Triterpenoids and its glycosides	GLYCYRRHIZAE RADIX ET RHIZOMA	甘草
No.0586	3-Hydroxy-11-oxo-12-oleanen-30-oic acid; (3β,18β)-form, 3-O-[β-D-Glucopyranuronosyl-(1→2)-β-D-glucuronopyranoside], β-D-glucopyranosyl ester	118325-22-7	C48H72O21	Triterpenoids and its glycosides	GLYCYRRHIZAE RADIX ET RHIZOMA	甘草
No.0587	3-Hydroxy-11-oxo-12-oleanen-30-oic acid; (3β,18β)-form, 3-O-[β-D-Glucuronopyranosyl-(1→3)-β-D-glucuronopyranoside]	105038-43-5	C42H62O16	Triterpenoids and its glycosides	GLYCYRRHIZAE RADIX ET RHIZOMA	甘草
No.0588	3-Hydroxy-11-oxo-12-oleanen-30-oic acid; (3β,18β)-form, Me ester	1477-44-7	C31H48O4	Triterpenoids and its glycosides	GLYCYRRHIZAE RADIX ET RHIZOMA	甘草
No.0589	3-Hydroxy-12-oleanen-28-oic acid; 3α-form	25499-90-5	C30H48O3	Triterpenoids and its glycosides	STYRAX	苏合香
No.0590	3-Hydroxy-12-oleanen-30-oic acid; 3β-form	564-16-9	C30H48O3	Triterpenoids and its glycosides	GLYCYRRHIZAE RADIX ET RHIZOMA	甘草
No.0591	3-Hydroxy-12-oleanen-30-oic acid; 3β-form, 3-O-[β-D-Glucuronopyranosyl-(1→2)-β-D-glucuronopyranoside]	118536-86-0	C42H64O15	Triterpenoids and its glycosides	GLYCYRRHIZAE RADIX ET RHIZOMA	甘草
No.0592	3-Hydroxy-2,6,6-trimethyl-1-cyclohexenecarboxylic acid	135447-39-1	C10H16O3	Terpenoids and its derivates	REHMANNIAE RADIX	地黄
No.0593	3-Hydroxy-2,6,6-trimethyl-1-cyclohexenecarboxylic acid; O-β-D-Glucopyranoside	104056-82-8	C16H26O8	Terpenoids and its derivates	REHMANNIAE RADIX	地黄
No.0594	3-Hydroxy-2,8-dimethyl-1,4-phenanthraquinone	65907-77-9	C16H12O3	Quinones	SALVIAE MILTIORRHIZAE RADIX ET RHIZOMA	丹参
No.0595	3-Hydroxy-24,30-dinor-4(23),12,20(29)-oleanatrien-28-oic acid; 3β-form	851223-37-5	C28H40O3	Triterpenoids and its glycosides	PAEONIAE RADIX RUBRA	赤芍
No.0596	3-Hydroxy-24-methylene-7,9(11)-lanostadien-21-oic acid; 3β-form	6879-05-06	C31H48O3	Triterpenoids and its glycosides	PORIA	茯苓
No.0597	3-Hydroxy-2-methyl-4H-pyran-4-one; O-[4-Carboxy-3-hydroxy-3-methylbutanoyl-(→6)-β-D-glucopyranoside]		C18H24O12	Triterpenoids and its glycosides	GLYCYRRHIZAE RADIX ET RHIZOMA	甘草
No.0598	3-Hydroxy-8-multifloren-7-one; 3β-form		C30H48O2	Triterpenoids and its glycosides	TRICHOSANTHIS FRUCTUS	瓜蒌
No.0599	3-Hydroxy-9(11),12-oleanadien-30-oic acid; 3β-form	14884-88-9	C30H46O3	Triterpenoids and its glycosides	GLYCYRRHIZAE RADIX ET RHIZOMA	甘草
No.0600	3-Hydroxy-9(11),12-oleanadien-30-oic acid; 3β-form, 3-O-[β-D-Glucuronopyranosyl-(1→2)-β-D-glucuronopyranoside]	134449-15-3	C42H62O15	Triterpenoids and its glycosides	GLYCYRRHIZAE RADIX ET RHIZOMA	甘草
No.0601	3-Hydroxycucurbita-5,24-dien-7-one; 3β-form	155914-81-1	C30H48O2	Triterpenoids and its glycosides	TRICHOSANTHIS FRUCTUS	瓜蒌
No.0602	3-Hydroxycycloart-24-en-26-oic acid; (3α,24Z)-form	55538-29-9	C30H48O3	Terpenoids and its derivates	SCHISANDRAE CHINENSIS FRUCTUS	五味子
No.0603	3-Hydroxylanosta-7,9(11),24-trien-21-oic acid; 3β-form	29220-16-4	C30H46O3	Triterpenoids and its glycosides	PORIA	茯苓
No.0604	3-Hydroxyspirostan-6-one; (3β,5α,25R)-form	1177-71-5	C27H42O4	Steroids and its glycosides	ALLII MACROSTEMONIS BULBUS	薤白
No.0605	3-Hydroxyspirostan-6-one; (3β,5α,25R)-form, 3-O-[2-O-Acetyl-α-L-arabinopyranosyl-(1→6)-β-D-glucopyranoside]		C40H62O14	Steroids and its glycosides	ALLII MACROSTEMONIS BULBUS	薤白
No.0606	3-Hydroxyspirostan-6-one; (3β,5α,25R)-form, 3-O-[α-L-Arabinopyranosyl-(1→6)-[β-D-xylopyranosyl-(1→4)]-β-D-glucopyranoside]	123941-67-3	C43H68O17	Steroids and its glycosides	ALLII MACROSTEMONIS BULBUS	薤白
No.0607	3-Hydroxyspirostan-6-one; (3β,5α,25R)-form, 3-O-[α-L-Arabinopyranosyl-(1→6)-β-D-glucopyranoside]	123941-70-8	C38H60O13	Steroids and its glycosides	ALLII MACROSTEMONIS BULBUS	薤白
No.0608	3-Methyl-1-butanol; O-[β-D-Glucopyranosyl-(1→2)-β-D-glucopyranoside]	147714-61-2	C17H32O11	Glycosides	PLATYCODONIS RADIX	桔梗
No.0609	3-Methyl-3-hepten-2-one	39899-08-6	C8H14O	Volatile oils	GLYCYRRHIZAE RADIX ET RHIZOMA	甘草
No.0610	3-Panasinsanol; 3αOH-form	109785-99-1	C15H26O	Terpenoids and its derivates	GINSENG RADIX ET RHIZOMA	人参
No.0611	3-Panasinsanol; 3βOH-form	80374-27-2	C15H26O	Terpenoids and its derivates	GINSENG RADIX ET RHIZOMA	人参
No.0612	4(15),7(11)-Eremophiladien-12,8-olide; (8β,10α)-form	248255-51-8	C15H20O2	Terpenoids and its derivates	ATRACTYLODIS MACROCEPHALAE RHIZOMA	白术
No.0613	4(15),7(11)-Eudesmadien-12-ol; (7(11)ζ)-form, Ac	889062-61-7	C17H26O2	Terpenoids and its derivates	ATRACTYLODIS MACROCEPHALAE RHIZOMA	白术
No.0614	4(15),7,11-Eudesmatriene	889062-60-6	C15H22	Terpenoids and its derivates	ATRACTYLODIS MACROCEPHALAE RHIZOMA	白术
No.0615	4-(2-Formyl-5-hydroxymethyl-1H-pyrrol-1-yl)butanoic acid	142629-55-8	C10H13NO4	Alkaloids	ALLII MACROSTEMONIS BULBUS	薤白
No.0616	4-(3,4-Dihydroxyphenyl)-2-butanol; (ζ)-form, 3'-Me ether	39728-80-8	C11H16O3	Volatile oils	ZINGIBERIS RHIZOMA RECENS	生姜
No.0617	4-(3,4-Dihydroxyphenyl)-2-butanone; 3,4-Didehydro, 3-Me ether	1080-12-2	C11H12O3	Volatile oils	ZINGIBERIS RHIZOMA RECENS	生姜
No.0618	4-(3,4-Dihydroxyphenyl)-2-butanone; 3-Me ether	122-48-5	C11H14O3	Volatile oils	ZINGIBERIS RHIZOMA RECENS	生姜
No.0619	4-(3,4-Dihydroxyphenyl)-2-butanone; Di-Me ether	6302-60-9	C12H16O3	Volatile oils	ZINGIBERIS RHIZOMA RECENS	生姜
No.0620	4,11-Eudesmadiene; (7β,10β)-form	17627-30-4	C15H24	Terpenoids and its derivates	GINSENG RADIX ET RHIZOMA	人参
No.0621	4,4',5,5',6,6'-Hexahydroxy-2,2'-biphenyldicarboxylic acid; 5,6:5',6'-Bis(methylene), 4,4'-di-Me ether, di-Me ester	73536-69-3	C20H18O10	Phenylpropanoids and its derivates	ASTRAGALI RADIX; SCHISANDRAE CHINENSIS FRUCTUS	黄芪、五味子
No.0622	4,4''-Bi[N-4-hydroxycinnamoylserotonin]; (E,E)-form	175702-01-9	C38H34N4O6	Alkaloids	CARTHAMI FLOS	红花
No.0623	4,4''-Bi[N-4-hydroxycinnamoylserotonin]; (E,E)-form, 3',3'''-Dimethoxy	175702-03-1	C40H38N4O8	Alkaloids	CARTHAMI FLOS	红花
No.0624	4,4''-Bi[N-4-hydroxycinnamoylserotonin]; (E,E)-form, 3'-Methoxy	175702-02-0	C39H36N4O7	Alkaloids	CARTHAMI FLOS	红花
No.0625	4,5,6,7-Tetrahydro-1H-imidazo[4,5-c]pyridine-6-carboxylic acid; (S)-form	59981-63-4	C7H9N3O2	Alkaloids	GINSENG RADIX ET RHIZOMA	人参
No.0626	4,5,6,7-Tetrahydro-6,7-dihydroxy-3-(2-hydroxybutylidene)-1(3H)-isobenzofuranone; (6RS,7RS,9RS)-form	172723-28-3	C12H16O5	Volatile oils	CHUANXIONG RHIZOMA	川芎
No.0627	4,5,6,7-Tetrahydro-6,7-dihydroxy-3-(2-hydroxybutylidene)-1(3H)-isobenzofuranone; (6RS,7RS,9SR)-form	172549-37-0	C12H16O5	Volatile oils	CHUANXIONG RHIZOMA	川芎
No.0628	4',5,6,7-Tetrahydroxyflavanone; (S)-form, 5-O-β-D-Glucopyranoside	519-39-1	C21H22O11	Flavonoids and its glycosides	CARTHAMI FLOS	红花
No.0629	4',5,6,7-Tetrahydroxyflavanone; (S)-form, 6,7-Di-O-β-D-glucopyranoside		C27H32O16	Flavonoids and its glycosides	CARTHAMI FLOS	红花
No.0630	4',5,7-Trihydroxy-3',6-diprenylflavone	134958-52-4	C25H26O5	Flavonoids and its glycosides	GLYCYRRHIZAE RADIX ET RHIZOMA	甘草
No.0631	4',5,7-Trihydroxy-3'-prenylflavanone; (S)-form	119240-82-3	C20H20O5	Flavonoids and its glycosides	GLYCYRRHIZAE RADIX ET RHIZOMA	甘草
No.0632	4',5,7-Trihydroxy-6-prenylisoflavone	51225-30-0	C20H18O5	Flavonoids and its glycosides	GLYCYRRHIZAE RADIX ET RHIZOMA	甘草
No.0633	4',5,7-Trihydroxy-6-prenylisoflavone; 4'-Me ether	27762-99-8	C21H20O5	Flavonoids and its glycosides	GLYCYRRHIZAE RADIX ET RHIZOMA	甘草
No.0634	4',5,7-Trihydroxy-6-prenylisoflavone; 7-Me ether	126716-34-5	C21H20O5	Flavonoids and its glycosides	GLYCYRRHIZAE RADIX ET RHIZOMA	甘草
No.0635	4',5,7-Trihydroxy-8-prenylflavone	72357-31-4	C20H18O5	Flavonoids and its glycosides	GLYCYRRHIZAE RADIX ET RHIZOMA	甘草
No.0636	4',5,7-Trihydroxy-8-prenylisoflavone	104691-86-3	C20H18O5	Flavonoids and its glycosides	GLYCYRRHIZAE RADIX ET RHIZOMA	甘草
No.0637	4',5,7-Trihydroxy-8-prenylisoflavone; 4'-Me ether	129145-51-3	C21H20O5	Flavonoids and its glycosides	GLYCYRRHIZAE RADIX ET RHIZOMA	甘草
No.0638	4',5-Dihydroxy-7-methoxyisoflavone	552-59-0	C16H12O5	Flavonoids and its glycosides	GLYCYRRHIZAE RADIX ET RHIZOMA	甘草
No.0639	4,6,12-Tetradecatriene-8,10-diyne-1,3,14-triol; (3ζ,4E,6E,12E)-form, 3-(3-Methyl-2-butenoyl), 1-Ac	113269-37-7	C21H24O5	Volatile oils	ATRACTYLODIS MACROCEPHALAE RHIZOMA	白术
No.0640	4,6,12-Tetradecatriene-8,10-diyne-1,3,14-triol; (3ζ,4E,6E,12E)-form, 3-O-(3-Methyl-2-butenoyl)	113269-39-9	C19H22O4	Volatile oils	ATRACTYLODIS MACROCEPHALAE RHIZOMA	白术
No.0641	4,6,12-Tetradecatriene-8,10-diyne-1,3,14-triol; (3ζ,4E,6Z,12E)-form, 3-O-(3-Methyl-2-butenoyl)	113269-38-8	C19H22O4	Volatile oils	ATRACTYLODIS MACROCEPHALAE RHIZOMA	白术
No.0642	4,6,12-Tetradecatriene-8,10-diyne-1,3,14-triol; (3ζ,4E,6Z,12E)-form, 3-O-(3-Methyl-2-butenoyl), 1-Ac	113269-36-6	C21H24O5	Volatile oils	ATRACTYLODIS MACROCEPHALAE RHIZOMA	白术
No.0643	4,6,12-Tetradecatriene-8,10-diyne-1,3-diol; (4E,6E,12E)-form, Di-Ac	29576-66-7	C18H20O4	Volatile oils	CARTHAMI FLOS	红花
No.0644	4,6-Decadiyn-1-ol	90925-11-4	C10H14O	Volatile oils	CARTHAMI FLOS	红花
No.0645	4,6-Decadiyn-1-ol; 3-Methylbutanoyl	29314-16-7	C15H22O2	Volatile oils	CARTHAMI FLOS	红花
No.0646	4,6-Decadiyn-1-ol; O-β-D-Glucopyranoside		C16H24O6	Terpenoids and its derivates	CARTHAMI FLOS	红花
No.0647	4',7-Dihydroxy-3',6-diprenylflavone	91433-17-9	C25H26O4	Flavonoids and its glycosides	GLYCYRRHIZAE RADIX ET RHIZOMA	甘草
No.0648	4',7-Dihydroxy-3',8-diprenylflavanone; (S)-form	59870-65-4	C25H28O4	Flavonoids and its glycosides	GLYCYRRHIZAE RADIX ET RHIZOMA	甘草
No.0649	4',7-Dihydroxy-3',8-diprenylflavanone; (S)-form, 3R-Hydroxy	74148-41-7	C25H28O5	Flavonoids and its glycosides	GLYCYRRHIZAE RADIX ET RHIZOMA	甘草
No.0650	4',7-Dihydroxyflavanone; (R)-form, 4'-O-[4-Hydroxy-3-methoxycinnamoyl-(→5)-β-D-apiofuranosyl-(1→2)-β-D-glucopyranoside]	202657-31-6	C36H38O16	Flavonoids and its glycosides	GLYCYRRHIZAE RADIX ET RHIZOMA	甘草
No.0651	4',7-Dihydroxyflavanone; (R)-form, 4'-O-[4-Hydroxycinnamoyl-(→5)-β-D-apiofuranosyl-(1→2)-β-D-glucopyranoside]	202657-63-4	C35H36O15	Flavonoids and its glycosides	GLYCYRRHIZAE RADIX ET RHIZOMA	甘草
No.0652	4',7-Dihydroxyflavanone; (S)-form, 4',7-Di-O-β-D-glucopyranoside	93446-18-5	C27H32O14	Flavonoids and its glycosides	GLYCYRRHIZAE RADIX ET RHIZOMA	甘草
No.0653	4',7-Dihydroxyflavanone; (S)-form, 4'-Me ether, 7-O-β-D-glucopyranoside		C22H24O9	Flavonoids and its glycosides	GLYCYRRHIZAE RADIX ET RHIZOMA	甘草
No.0654	4',7-Dihydroxyflavanone; (S)-form, 4'-O-(6-O-Acetyl-β-D-glucopyranoside)	166531-17-5	C23H24O10	Flavonoids and its glycosides	GLYCYRRHIZAE RADIX ET RHIZOMA	甘草
No.0655	4',7-Dihydroxyflavanone; (S)-form, 4'-O-[1H-Indole-3-ylcarbonyl-(→5)-β-D-apiofuranosyl-(1→2)-β-D-glucopyranoside]	202657-66-7	C35H35NO14	Flavonoids and its glycosides	GLYCYRRHIZAE RADIX ET RHIZOMA	甘草
No.0656	4',7-Dihydroxyflavanone; (S)-form, 4'-O-[2-Hydroxypropanoyl-(→6)-β-D-glucopyranoside]		C24H26O11	Flavonoids and its glycosides	GLYCYRRHIZAE RADIX ET RHIZOMA	甘草
No.0657	4',7-Dihydroxyflavanone; (S)-form, 4'-O-[3-O-Acetyl-β-D-apiofuranosyl-(1→2)-β-D-glucopyranoside]	226946-10-7	C28H32O14	Flavonoids and its glycosides	GLYCYRRHIZAE RADIX ET RHIZOMA	甘草
No.0658	4',7-Dihydroxyflavanone; (S)-form, 4'-O-[4-Hydroxy-3-methoxycinnamoyl-(→5)-β-D-apiofuranosyl-(1→2)-β-D-glucopyranoside]	202657-55-4	C36H38O16	Flavonoids and its glycosides	GLYCYRRHIZAE RADIX ET RHIZOMA	甘草
No.0659	4',7-Dihydroxyflavanone; (S)-form, 4'-O-[4-Hydroxycinnamoyl-(→5)-β-D-apiofuranosyl-(1→2)-β-D-glucopyranoside]	202657-65-6	C35H36O15	Flavonoids and its glycosides	GLYCYRRHIZAE RADIX ET RHIZOMA	甘草
No.0660	4',7-Dihydroxyflavanone; (S)-form, 4'-O-[α-L-Rhamnopyranosyl-(1→?)-β-D-glucopyranoside]	31512-05-7	C27H32O13	Flavonoids and its glycosides	GLYCYRRHIZAE RADIX ET RHIZOMA	甘草
No.0661	4',7-Dihydroxyflavanone; (S)-form, 4'-O-[β-D-Apiofuranosyl-(1→2)-β-D-glucopyranoside]	74639-14-8	C26H30O13	Flavonoids and its glycosides	GLYCYRRHIZAE RADIX ET RHIZOMA	甘草
No.0662	4',7-Dihydroxyflavanone; (S)-form, 4'-O-[β-D-Apiofuranosyl-(1→2)-β-D-glucopyranoside], 7-O-β-D-glucopyranoside	157226-47-6	C32H40O18	Flavonoids and its glycosides	GLYCYRRHIZAE RADIX ET RHIZOMA	甘草
No.0663	4',7-Dihydroxyflavanone; (S)-form, 4'-O-β-D-Glucopyranoside	551-15-5	C21H22O9	Flavonoids and its glycosides	GLYCYRRHIZAE RADIX ET RHIZOMA	甘草
No.0664	4',7-Dihydroxyflavanone; (S)-form, 4'-O-β-D-Glucopyranoside, 7-O-(3-O-acetyl-β-D-apiofuranoside)	199796-13-9	C28H32O14	Flavonoids and its glycosides	GLYCYRRHIZAE RADIX ET RHIZOMA	甘草
No.0665	4',7-Dihydroxyflavanone; (S)-form, 4'-O-β-D-Glucopyranoside, 7-O-β-D-apiofuranoside	199796-12-8	C26H30O13	Flavonoids and its glycosides	GLYCYRRHIZAE RADIX ET RHIZOMA	甘草
No.0666	4',7-Dihydroxyflavanone; (S)-form, 7-O-[β-D-Apiofuranosyl-(1→2)-β-D-glucopyranoside]	135432-48-3	C26H30O13	Flavonoids and its glycosides	GLYCYRRHIZAE RADIX ET RHIZOMA	甘草
No.0667	4',7-Dihydroxyflavanone; (S)-form, 7-O-β-D-Glucopyranoside	5088-75-5	C21H22O9	Flavonoids and its glycosides	GLYCYRRHIZAE RADIX ET RHIZOMA	甘草
No.0668	4',7-Dihydroxyflavanone; (ζ)-form, 4'-O-[2ζ-Hydroxypropanoyl-(→6)-β-D-glucopyranoside]	833488-05-4	C24H26O11	Flavonoids and its glycosides	GLYCYRRHIZAE RADIX ET RHIZOMA	甘草
No.0669	4',7-Dihydroxyisoflavone; 7-Me ether, 4'-O-β-D-glucopyranoside	155421-51-5	C22H22O9	Flavonoids and its glycosides	GLYCYRRHIZAE RADIX ET RHIZOMA	甘草
No.0670	4,8,12-Trimethyl-3,7,11-tridecatrienoic acid; Nitrile	1499692	C16H25N	Volatile oils	ZINGIBERIS RHIZOMA RECENS	生姜
No.0671	4-[5-(4-Hydroxyphenoxy)-3-penten-1-ynyl]phenol; (E)-form	166762-98-7	C17H14O3	Phenylpropanoids and its derivates	ASPARAGI RADIX	天冬
No.0672	4-[5-(4-Hydroxyphenoxy)-3-penten-1-ynyl]phenol; (E)-form, 3'-Methoxy		C18H16O4	Phenylpropanoids and its derivates	ASPARAGI RADIX	天冬
No.0673	4-Decenoic acid; (Z)-form, Me ester	7367-83-1	C11H20O2	Fatty acid	PERSICAE SEMEN	桃仁
No.0674	4-Glucosyl-1,3,7-trihydroxyxanthone	81991-99-3	C19H18O10	Flavonoids and its glycosides	POLYGALAE RADIX	远志
No.0675	4'-Hydroxyacetophenone; O-[α-L-Rhamnopyranosyl-(1→2)-β-D-glucopyranoside]	241125-82-6	C20H28O11	Phenylpropanoids and its derivates	POLYGALAE RADIX	远志
No.0676	4-Hydroxyphenethylamine; N-(4-Hydroxy-E-cinnamoyl)	36417-86-4	C17H17NO3	Alkaloids	ALLII MACROSTEMONIS BULBUS	薤白
No.0677	4-Hydroxyphenethylamine; N-(4-Hydroxy-Z-cinnamoyl)	111129-11-4	C17H17NO3	Alkaloids	ALLII MACROSTEMONIS BULBUS	薤白
No.0678	4-Methyl-1,2-benzenediol; 2-Me ether, 1-O-[β-D-apiofuranosyl-(1→6)-β-D-glucopyranoside]	133137-60-7	C19H28O11	Glycosides	REHMANNIAE RADIX	地黄
No.0679	4-Methylenemiltirone	126979-83-7	C18H18O2	Quinones	SALVIAE MILTIORRHIZAE RADIX ET RHIZOMA	丹参
No.0680	5-(Hydroxymethyl)-1H-pyrrole-2-carboxaldehyde; Me ether		C7H9NO2	Alkaloids	SALVIAE MILTIORRHIZAE RADIX ET RHIZOMA	丹参
No.0681	5,6,7,8-Tetrahydro-2,4-dimethylquinoline	60169-66-6	C11H15N	Alkaloids	GLYCYRRHIZAE RADIX ET RHIZOMA	甘草
No.0682	5,6,7,8-Tetrahydro-4-methylquinoline	28971-03-1	C10H13N	Alkaloids	GLYCYRRHIZAE RADIX ET RHIZOMA	甘草
No.0683	5,6-Dimethylbicyclo[2.2.1]hept-5-en-2-ol; (1R*,2S*)-form		C9H14O	Volatile oils	SANTALI ALBI LIGNUM	檀香
No.0684	5,6-Epoxy-7-megastigmene-3,9-diol; (3β,5α,6α,7E,9R)-form, 9-Ketone, 3-O-β-D-glucopyranoside	108906-51-0	C19H30O8	Flavonoids and its glycosides	PERSICAE SEMEN	桃仁
No.0685	5,7,8-Trihydroxyflavone; 7-O-β-D-Glucuronopyranoside	119152-50-0	C21H18O11	Flavonoids and its glycosides	GLYCYRRHIZAE RADIX ET RHIZOMA	甘草
No.0686	5,7,9(11)-Multifloratriene-3,29-diol; 3α-form	148016-79-9	C30H46O2	Triterpenoids and its glycosides	TRICHOSANTHIS FRUCTUS	瓜蒌
No.0687	5,7-Dihydroxy-2-(hydroxymethyl)-4H-1-benzopyran-4-one; 7-Me ether, 1'-O-b-D-glucopyranoside	240483-45-8	C17H20O10	Flavonoids and its glycosides	BUPLEURI RADIX	柴胡
No.0688	5,7-Dihydroxy-2H-1-benzopyran-2-one; 5-O-β-D-Glucopyranoside	879297-58-2	C15H16O9	Phenylpropanoids and its derivates	AURANTII FRUCTUS	枳壳
No.0689	5,7-Dihydroxy-3-(4-hydroxybenzyl)-6,8-dimethyl-4-chromone; 1''-Oxo, 2,3ζ-dihydro, 4',7-di-Me ether	88700-32-7	C20H20O6	Flavonoids and its glycosides	OPHIOPOGONIS RADIX	麦冬
No.0690	5,7-Dihydroxy-3-(4-hydroxybenzyl)-6,8-dimethyl-4-chromone; 1''-Oxo, 2,3ζ-dihydro, 4'-Me ether	88700-30-5	C19H18O6	Flavonoids and its glycosides	OPHIOPOGONIS RADIX	麦冬
No.0691	5,7-Dihydroxy-3-(4-hydroxybenzyl)-6,8-dimethyl-4-chromone; 2,3ζ-Dihydro, 4'-Me ether	74805-91-7	C19H20O5	Flavonoids and its glycosides	OPHIOPOGONIS RADIX	麦冬
No.0692	5,7-Dihydroxy-3-(4-hydroxybenzyl)-6,8-dimethyl-4-chromone; 4'-Me ether	74805-89-3	C19H18O5	Flavonoids and its glycosides	OPHIOPOGONIS RADIX	麦冬
No.0693	5,7-Dihydroxy-3-(4-hydroxybenzyl)-6-methylchromone; 2,3-Dihydro, 4'-Me ether	88700-33-8	C18H18O5	Flavonoids and its glycosides	OPHIOPOGONIS RADIX	麦冬
No.0694	5,7-Dihydroxy-3-(4-hydroxybenzyl)-6-methylchromone; 4'-Me ether	75239-60-0	C18H16O5	Flavonoids and its glycosides	OPHIOPOGONIS RADIX	麦冬
No.0695	5,7-Dihydroxy-3-(4-hydroxybenzyl)-8-methyl-4-chromone	75239-64-4	C17H14O5	Flavonoids and its glycosides	OPHIOPOGONIS RADIX	麦冬
No.0696	5,7-Dihydroxy-4'-methoxyflavone; 7-O-[β-D-Apiofuranosyl-(1→6)-β-D-glucopyranoside]	239106-94-6	C27H30O14	Flavonoids and its glycosides	CARTHAMI FLOS	红花
No.0697	5,7-Dihydroxy-6-methyl-3-(2,3,4-trihydroxybenzyl)chromone; 3',4'-Methylene ether	149155-30-6	C18H14O7	Flavonoids and its glycosides	OPHIOPOGONIS RADIX	麦冬
No.0698	5,7-Dihydroxy-6-prenylflavanone; (S)-form	55051-77-9	C20H20O4	Flavonoids and its glycosides	GLYCYRRHIZAE RADIX ET RHIZOMA	甘草
No.0699	5,7-Dihydroxy-8-methoxyflavone; 7-O-β-D-Glucuronopyranoside	51059-44-0	C22H20O11	Flavonoids and its glycosides	GLYCYRRHIZAE RADIX ET RHIZOMA	甘草
No.0700	5,7-Dihydroxy-8-prenylflavanone; (S)-form	41983-91-9	C20H20O4	Flavonoids and its glycosides	GLYCYRRHIZAE RADIX ET RHIZOMA	甘草
No.0701	5,7-Dihydroxyflavanone; (S)-form, 7-O-β-D-Glucopyranoside	75829-43-5	C21H22O9	Flavonoids and its glycosides	GLYCYRRHIZAE RADIX ET RHIZOMA	甘草
No.0702	5,8-Epidioxy-3,16-dihydroxy-24-methylenelanosta-6,9(11)-dien-21-oic acid; (3β,5α,8α,16α)-form	943225-53-4	C31H46O6	Triterpenoids and its glycosides	PORIA	茯苓
No.0703	5-Hydroxy-2-furancarboxaldehyde; OH-form, Me ether	21300-07-2	C6H6O3	Saccharides and its derivates	SALVIAE MILTIORRHIZAE RADIX ET RHIZOMA	丹参
No.0704	5-Hydroxymethyl-2-furancarboxaldehyde; Me ether	1917-64-2	C7H8O3	Saccharides and its derivates	ASPARAGI RADIX	天冬
No.0705	5-Hydroxytryptamine; Nb-(4-Hydroxy-3-methoxy-E-cinnamoyl)	193224-22-5	C20H20N2O4	Phenylpropanoids and its derivates	CARTHAMI FLOS	红花
No.0706	5-Hydroxytryptamine; Nb-(4-Hydroxy-3-methoxy-E-cinnamoyl), O-β-D-glucopyranoside	201301-85-1	C26H30N2O9	Alkaloids	CARTHAMI FLOS	红花
No.0707	5-Hydroxytryptamine; Nb-(4-Hydroxy-E-cinnamoyl)	201301-83-9	C19H18N2O3	Alkaloids	CARTHAMI FLOS	红花
No.0708	5-Hydroxytryptamine; Nb-(4-Hydroxy-E-cinnamoyl), O-β-D-glucopyranoside	76423-56-8	C25H28N2O8	Alkaloids	CARTHAMI FLOS	红花
No.0709	5-O-Caffeoylquinic acid; (E)-form	906-33-2	C16H18O9	Phenylpropanoids and its derivates	PERSICAE SEMEN	桃仁
No.0710	5-Oxo-2-pyrrolidinecarboxylic acid; (S)-form, 2-Methylpropyl ester	849443-95-4	C9H15NO3	Alkaloids	GINSENG RADIX ET RHIZOMA	人参
No.0711	6,13-Tetradecadiene-1,3-diyne; (Z)-form, 8,9-Epoxide	122122-03-6	C14 H18 O	Volatile oils	GINSENG RADIX ET RHIZOMA	人参
No.0712	6,7,8,9-Tetrahydro-1,6,6-trimethylfuro[3,2-c]naphth[2,1-e]oxepine-10,12-dione	61077-78-9	C19H18O4	Quinones	SALVIAE MILTIORRHIZAE RADIX ET RHIZOMA	丹参
No.0713	6,7,8,9-Tetrahydro-1,6,6-trimethylfuro[3,2-c]naphth[2,1-e]oxepine-10,12-dione; 1,2-Dihydro	126979-78-0	C19H20O4	Quinones	SALVIAE MILTIORRHIZAE RADIX ET RHIZOMA	丹参
No.0714	6,7-Epoxy-1,3-tetradecadiyne; (6R,7S)-form	155519-48-5	C14H20O	Volatile oils	GINSENG RADIX ET RHIZOMA	人参
No.0715	6,8(14),15-Isopimaratrien-18-oic acid	287733-45-3	C20H28O2	Terpenoids and its derivates	PLATYCLADI SEMEN	柏子仁
No.0716	6,8-Dotriacontanediol; (6R*,8S*)-form	155800-89-8	C32H66O2	Volatile oils	CARTHAMI FLOS	红花
No.0717	6,8-Heneicosanediol; (6R*,8S*)-form	155800-82-1	C21H44O2	Volatile oils	CARTHAMI FLOS	红花
No.0718	6,8-Hentriacontanediol; (6R*,8S*)-form	155800-88-7	C31H64O2	Volatile oils	CARTHAMI FLOS	红花
No.0719	6,8-Heptacosanediol; (6S,8R)-form	155800-85-4	C27H56O2	Volatile oils	CARTHAMI FLOS	红花
No.0720	6,8-Hexatriacontanediol; (6R*,8S*)-form	193419-70-4	C36H74O2	Volatile oils	CARTHAMI FLOS	红花
No.0721	6,8-Multifloradiene-3,29-diol; 3α-form	147658-98-8	C30H48O2	Triterpenoids and its glycosides	TRICHOSANTHIS FRUCTUS	瓜蒌
No.0722	6,8-Nonacosanediol; (6S,8R)-form		C29H60O2	Volatile oils	CARTHAMI FLOS	红花
No.0723	6,8-Octacosanediol; (6R*,8S*)-form	155800-86-5	C28H58O2	Volatile oils	CARTHAMI FLOS	红花
No.0724	6,8-Pentacosanediol; (6R*,8S*)-form	155800-84-3	C25H52O2	Volatile oils	CARTHAMI FLOS	红花
No.0725	6,8-Pentatriacontanediol; (6R*,8S*)-form	155800-92-3	C35H72O2	Volatile oils	CARTHAMI FLOS	红花
No.0726	6,8-Tetratriacontanediol; (6R*,8S*)-form	155800-91-2	C34H70O2	Volatile oils	CARTHAMI FLOS	红花
No.0727	6,8-Triacontanediol; (6R*,8S*)-form	155800-87-6	C30H62O2	Volatile oils	CARTHAMI FLOS	红花
No.0728	6,8-Tricosanediol; (6R*,8S*)-form	155800-83-2	C23H48O2	Volatile oils	CARTHAMI FLOS	红花
No.0729	6,8-Tritriacontanediol; (6R*,8S*)-form	155800-90-1	C33H68O2	Volatile oils	CARTHAMI FLOS	红花
No.0730	6-Acetyl-5-hydroxy-4-methyl-2H-1-benzopyran-2-one	36695-19-9	C12H10O4	Phenylpropanoids and its derivates	GLYCYRRHIZAE RADIX ET RHIZOMA	甘草
No.0731	6-Aldehydoisoophiopogone A		C19H14O7	Flavonoids and its glycosides	OPHIOPOGONIS RADIX	麦冬
No.0732	6-Aldehydoisoophiopogone B		C19H16O6	Flavonoids and its glycosides	OPHIOPOGONIS RADIX	麦冬
No.0733	6-Hydroxy-2,6-dimethyl-7-octen-4-one; (+)-form	23007-34-3	C10H18O2	Terpenoids and its derivates	BORNEOLUM	天然冰片
No.0734	6-O-β-D-Galactopyranosyl-D-galactose	5077-31-6	C12H22O11	Saccharides and its derivates	PERSICAE SEMEN	桃仁
No.0735	7(14),10-Bisaboladiene-3,12-diol; (3RS,6RS,10Z)-form	859202-88-3	C15H26O2	Volatile oils	SANTALI ALBI LIGNUM	檀香
No.0736	7,20-Epoxy-13-methyl-8,11,13-podocarpatrien-12-ol; 7β-form	119400-87-2	C18H24O2	Terpenoids and its derivates	SALVIAE MILTIORRHIZAE RADIX ET RHIZOMA	丹参
No.0737	7,8-Dihydro-3-methylpyrrolo[1,2-a]pyrimidin-2(6H)-one	76884-47-4	C8H10N2O	Alkaloids	GLYCYRRHIZAE RADIX ET RHIZOMA	甘草
No.0738	7,9(11)-Multifloradiene-3,29-diol; 3α-form	118117-31-0	C30H48O2	Triterpenoids and its glycosides	TRICHOSANTHIS FRUCTUS	瓜蒌
No.0739	7,9(11)-Multifloradiene-3,29-diol; 3α-form, 3-O-Benzoyl	118117-32-1	C37H52O3	Triterpenoids and its glycosides	TRICHOSANTHIS FRUCTUS	瓜蒌
No.0740	7,9(11)-Multifloradiene-3,29-diol; 3β-form		C30H48O2	Triterpenoids and its glycosides	TRICHOSANTHIS FRUCTUS	瓜蒌
No.0741	7,9-Dotriacontanediol; (7R*,9S*)-form	193419-73-7	C32H66O2	Volatile oils	CARTHAMI FLOS	红花
No.0742	7,9-Hexatriacontanediol; (7R*,9S)-form	193419-75-9	C36H74O2	Volatile oils	CARTHAMI FLOS	红花
No.0743	7,9-Octacosanediol; (7R*,9S*)-form	193419-71-5	C28H58O2	Volatile oils	CARTHAMI FLOS	红花
No.0744	7,9-Tetratriacontanediol; (7R*,9S*)-form	193419-74-8	C34H70O2	Volatile oils	CARTHAMI FLOS	红花
No.0745	7,9-Triacontanediol; (7R*,9S*)-form	193419-72-6	C30H62O2	Volatile oils	CARTHAMI FLOS	红花
No.0746	7-Hydroxy-(4-hydroxyphenyl)-6-prenylcoumarin	158446-33-4	C20H18O4	Phenylpropanoids and its derivates	GLYCYRRHIZAE RADIX ET RHIZOMA	甘草
No.0747	7-Hydroxy-1,7-bis(4-hydroxyphenyl)-5-heptene-3-sulfonic acid; (3R,5E,7ζ)-form	1008165-48-7	C19H22O6S	Phenylpropanoids and its derivates	ZINGIBERIS RHIZOMA RECENS	生姜
No.0748	7-Hydroxy-1,7-bis(4-hydroxyphenyl)-5-heptene-3-sulfonic acid; (3S,5E,7ζ)-form	1008165-47-6	C19H22O6S	Phenylpropanoids and its derivates	ZINGIBERIS RHIZOMA RECENS	生姜
No.0749	7-Hydroxy-2-methylisoflavone	2859-88-3	C16H12O3	Flavonoids and its glycosides	GLYCYRRHIZAE RADIX ET RHIZOMA	甘草
No.0750	7-Hydroxy-2-methylisoflavone; Ac	3211-63-0	C18H14O4	Flavonoids and its glycosides	GLYCYRRHIZAE RADIX ET RHIZOMA	甘草
No.0751	7-Hydroxy-2-methylisoflavone; Me ether	19725-44-1	C17H14O3	Flavonoids and its glycosides	GLYCYRRHIZAE RADIX ET RHIZOMA	甘草
No.0752	7-Hydroxy-4H-1-benzopyran-4-one	59887-89-7	C9H6O3	Flavonoids and its glycosides	TRICHOSANTHIS FRUCTUS	瓜蒌
No.0753	7-Hydroxy-4'-methoxyisoflavone; 7-O-[β-D-Glucopyranosyl-(1→6)-β-D-glucopyranoside]	228575-77-7	C28H32O14	Flavonoids and its glycosides	BUPLEURI RADIX	柴胡
No.0754	7-Hydroxy-8,13-abietadiene-11,12-dione; 7β-form	126979-82-6	C20H28O3	Quinones	SALVIAE MILTIORRHIZAE RADIX ET RHIZOMA	丹参
No.0755	7-Megastigmene-2,5,6,9-tetrol; (2R,5R,6R,7E,9S)-form, 5-O-β-D-Glucopyranoside	215048-14-9	C19H34O9	Glycosides	REHMANNIAE RADIX	地黄
No.0756	7-Megastigmene-2,5,6,9-tetrol; (2R,5R,6R,7E,9S)-form, 9-Ketone, 5-O-β-D-glucopyranoside	86827-99-8	C19H32O9	Terpenoids and its derivates	REHMANNIAE RADIX	地黄
No.0757	7-Megastigmene-2,5,6,9-tetrol; (2S,5R,6R,7E)-form, 9-Ketone	135447-37-9	C13H22O4	Terpenoids and its derivates	REHMANNIAE RADIX	地黄
No.0758	7-Megastigmene-5,6,9-triol; (5R,6R,9R)-form, 5-O-β-D-Glucopyranoside	104056-83-9	C19H34O8	Terpenoids and its derivates	REHMANNIAE RADIX	地黄
No.0759	7-Megastigmene-5,6,9-triol; (5R,6R,9R)-form, 9-Ketone, 5-O-β-D-glucopyranoside	104112-05-2	C19H32O8	Terpenoids and its derivates	REHMANNIAE RADIX	地黄
No.0760	7-Megastigmene-5,6,9-triol; (5R,6R,9S)-form, 5-O-β-D-Glucopyranoside	104112-06-3	C19H34O8	Terpenoids and its derivates	REHMANNIAE RADIX	地黄
No.0761	8(17),12-Labdadiene-15,16-diol; (12E)-form, 15,16-Dialdehyde, 8β,17-epoxide	71641-23-1	C20H30O3	Terpenoids and its derivates	ZINGIBERIS RHIZOMA RECENS	生姜
No.0762	8(17),13-Labdadien-16,15-olid-19-oic acid; 15ζ-Hydroxy	131737-65-0	C20H28O5	Terpenoids and its derivates	PLATYCLADI SEMEN	柏子仁
No.0763	8,10-Hentriacontanediol; (8R*,10S*)-form	193419-78-2	C31H64O2	Volatile oils	CARTHAMI FLOS	红花
No.0764	8,10-Heptacosanediol; (8R*,10S*)-form	193419-76-0	C27H56O2	Volatile oils	CARTHAMI FLOS	红花
No.0765	8,10-Nonacosanediol; (8R*,10S*)-form	193419-77-1	C29H60O2	Volatile oils	CARTHAMI FLOS	红花
No.0766	8,10-Pentatriacontanediol; (8R*,10S*)-form	193419-80-6	C35H72O2	Volatile oils	CARTHAMI FLOS	红花
No.0767	8,10-Tritriacontanediol; (8R*,10S*)-form	193419-79-3	C33H68O2	Volatile oils	CARTHAMI FLOS	红花
No.0768	8,11,13-Abietatriene-2,12-diol; 2α-form	33465-18-8	C20H30O2	Terpenoids and its derivates	SALVIAE MILTIORRHIZAE RADIX ET RHIZOMA	丹参
No.0769	8,12-Epoxy-2,5-dihydroxy-1(10),7,11-germacratrien-6-one; (1(10)E,2ζ,4ζ,5ζ)-form, O2-Me, 5-Ac		C18H24O5	Volatile oils	MYRRHA	没药
No.0770	8,12-Epoxy-2,5-dihydroxy-1(10),7,11-germacratrien-6-one; (1(10)Z,2β,4α,5β)-form, O2-Me, 5-Ac	383368-25-0	C18H24O5	Volatile oils	MYRRHA	没药
No.0771	8,12-Epoxy-2-hydroxy-1(10),7,11-germacratrien-6-one; (1(10)E,2β,4α)-form, Me ether	75412-95-2	C16H22O3	Volatile oils	MYRRHA	没药
No.0772	8,12-Epoxy-3-hydroxy-1,7,10(14),11-germacratetraen-6-one; (1Z,3β,4α)-form, Me ether	383368-26-1	C16H20O3	Volatile oils	MYRRHA	没药
No.0773	8,15-Isopimaradien-3-ol; 3β-form	22384-61-8	C20H32O	Terpenoids and its derivates	PLATYCLADI SEMEN	柏子仁
No.0774	8,9-Dihydroxy-4(15),7(11)-eudesmadien-12,8-olide; (8ζ,9ξ)-form	889062-59-3	C15H20O4	Terpenoids and its derivates	ATRACTYLODIS MACROCEPHALAE RHIZOMA	白术
No.0775	8-Decene-4,6-diyn-1-ol; (Z)-form, 3-Methylbutanoyl		C15H20O2	Volatile oils	CARTHAMI FLOS	红花
No.0776	8-Decene-4,6-diyn-1-ol; (Z)-form, O-(4,6-Isopropylidene-β-D-glucopyranoside)	919117-94-5	C19H26O6	Volatile oils	CARTHAMI FLOS	红花
No.0777	8-Decene-4,6-diyn-1-ol; (Z)-form, O-β-D-Glucopyranoside	700877-55-0	C16H22O6	Volatile oils	CARTHAMI FLOS	红花
No.0778	8-Heptadecene-4,6-diyne-3,10-diol; (E)-form, 10-Ac	143966-09-0	C19H28O3	Volatile oils	GINSENG RADIX ET RHIZOMA	人参
No.0779	8-Hydroxy-13-nor-4(15),7(11)-eudesmadien-12,8-olide; 8ζ-form	96751-88-1	C14H18O3	Volatile oils	ATRACTYLODIS MACROCEPHALAE RHIZOMA	白术
No.0780	8-Hydroxy-4(15),7(11)-eudesmadien-12,8-olide; 8β-form, 8-Hydroperoxide	248255-52-9	C15H20O4	Terpenoids and its derivates	ATRACTYLODIS MACROCEPHALAE RHIZOMA	白术
No.0781	8-Multiflorene-3,29-diol; 3α-form	143183-46-4	C30H50O2	Triterpenoids and its glycosides	TRICHOSANTHIS FRUCTUS	瓜蒌
No.0782	8-Multiflorene-3,29-diol; 3β-form	39765-50-9	C30H50O2	Triterpenoids and its glycosides	TRICHOSANTHIS FRUCTUS	瓜蒌
No.0783	8-Multiflorene-3,7,29-triol; (3α,7α)-form, 7-Ketone, 3,29-dibenzoyl	873001-55-9	C44H56O5	Triterpenoids and its glycosides	TRICHOSANTHIS FRUCTUS	瓜蒌
No.0784	8-Multiflorene-3,7,29-triol; (3α,7β)-form, 3,29-Dibenzoyl	873001-54-8	C44H58O5	Triterpenoids and its glycosides	TRICHOSANTHIS FRUCTUS	瓜蒌
No.0785	9,10-Dihydroxy-4,6-heptadecadiyn-3-one; (9S,10S)-form	106828-96-0	C17H26O3	Volatile oils	GINSENG RADIX ET RHIZOMA	人参
No.0786	9,10-Dihydroxy-4,6-heptadecadiyn-3-one; (9S,10S)-form, 3S(?)-Alcohol	113122-25-1	C17H28O3	Volatile oils	GINSENG RADIX ET RHIZOMA	人参
No.0787	9,11-Cadinadiene; (1ζ,4ζ,6ζ,7ζ)-form	20126-58-3	C15H24	Volatile oils	BORNEOLUM	天然冰片
No.0788	9,12,15-Octadecatrienoic acid; (E,E,E)-form	28290-79-1	C18H30O2	Volatile oils	CARTHAMI FLOS	红花
No.0789	9,16-Heptadecadiene-4,6-diyn-3-ol; (Z)-form, 9,10-Epoxide, Ac	142465-54-1	C19H26O3	Volatile oils	GINSENG RADIX ET RHIZOMA	人参
No.0790	9,16-Heptadecadiene-4,6-diyn-3-one; (Z)-form, 9R,10S-Epoxide	848155-87-3	C17H22O2	Volatile oils	GINSENG RADIX ET RHIZOMA	人参
No.0791	9-Heptadecene-4,6-diyn-3-one; (Z)-form, 9R,10S-Epoxide		C17H24O2	Volatile oils	GINSENG RADIX ET RHIZOMA	人参
No.0792	9-Heptadecene-4,6-diyn-3-one; (Z)-form, 9R,10S-Epoxide, 3-alcohol	139163-36-3	C17H26O2	Volatile oils	GINSENG RADIX ET RHIZOMA	人参
No.0793	9-Heptadecene-4,6-diyn-3-one; (Z)-form, 9R,10S-Epoxide, 3-alcohol, Ac	142449-72-7	C19H28O3	Volatile oils	GINSENG RADIX ET RHIZOMA	人参
No.0794	Acaciabiuronic acid	7264-19-9	C12H20O12	Fatty acid	PERSICAE SEMEN	桃仁
No.0795	Acaciabiuronic acid; 4'-Me	13006-41-2	C13H22O12	Saccharides and its derivates	MYRRHA	没药
No.0796	Acyl-[αcyl-carrier-protein] desaturase	37256-86-3		Protein and Enzyme	CARTHAMI FLOS	红花
No.0797	Acylsucroses; 3',4-Bis-O-(4-hydroxy-3,5-dimethoxy-E-cinnamoyl)	241125-73-5	C34H42O19	Phenylpropanoids and its derivates	POLYGALAE RADIX	远志
No.0798	Acylsucroses; 3',6-Bis-O-(4-hydroxy-3,5-dimethoxycinnamoyl)	139891-98-8	C34H42O19	Phenylpropanoids and its derivates	POLYGALAE RADIX	远志
No.0799	Acylsucroses; 3'-O-(3,4,5-Trimethoxycinnamoyl), 4-O-benzoyl	154287-43-1	C31H38O16	Phenylpropanoids and its derivates	POLYGALAE RADIX	远志
No.0800	Acylsucroses; 3'-O-(3,4,5-Trimethoxycinnamoyl), 6-O-(4-hydroxy-3,5-dimethoxycinnamoyl)	139726-37-7	C35H44O19	Phenylpropanoids and its derivates	POLYGALAE RADIX	远志
No.0801	Acylsucroses; 3'-O-(3,4,5-Trimethoxycinnamoyl), 6-O-(4-hydroxybenzoyl)	139726-35-5	C28H32O17	Phenylpropanoids and its derivates	POLYGALAE RADIX	远志
No.0802	Acylsucroses; 3'-O-(3,4,5-Trimethoxycinnamoyl), 6-O-benzoyl	154287-41-9	C31H38O16	Phenylpropanoids and its derivates	POLYGALAE RADIX	远志
No.0803	Acylsucroses; 3'-O-(3,4-Dimethoxy-E-cinnamoyl), 6-O-(4-hydroxybenzoyl)	154287-50-0	C30H36O16	Phenylpropanoids and its derivates	POLYGALAE RADIX	远志
No.0804	Acylsucroses; 3'-O-(4-Hydroxy-3,5-dimethoxycinnamoyl), 6-O-(4-hydroxybenzoyl)	139726-36-6	C30H36O17	Phenylpropanoids and its derivates	POLYGALAE RADIX	远志
No.0805	Acylsucroses; 3'-O-(4-Hydroxy-3,5-dimethoxy-E-cinnamoyl)	241125-75-7	C23H32O15	Phenylpropanoids and its derivates	POLYGALAE RADIX	远志
No.0806	Acylsucroses; 3'-O-(4-Hydroxy-3,5-dimethoxy-E-cinnamoyl), 6-O-benzoyl	154287-46-4	C30H36O16	Phenylpropanoids and its derivates	POLYGALAE RADIX	远志
No.0807	Acylsucroses; 3'-O-(4-Hydroxy-3-methoxy-E-cinnamoyl)	107912-97-0	C22H30O14	Phenylpropanoids and its derivates	POLYGALAE RADIX	远志
No.0808	Acylsucroses; 3'-O-(4-Methoxybenzoyl)	914111-21-0	C20H28O13	Phenylpropanoids and its derivates	POLYGALAE RADIX	远志
No.0809	Acylsucroses; 6-O-(3,4,5-Trimethoxy-E-cinnamoyl)	241125-72-4	C24H34O15	Phenylpropanoids and its derivates	POLYGALAE RADIX	远志
No.0810	Acylsucroses; 6-O-(4-Hydroxy-3,5-dimethoxycinnamoyl)	139726-40-2	C23H32O15	Phenylpropanoids and its derivates	POLYGALAE RADIX	远志
No.0811	Acylsucroses; 6-O-(4-Hydroxy-3,5-dimethoxy-E-cinnamoyl), 3'-O-(4-hydroxy-3-methoxy-E-cinnamoyl)	154287-47-5	C33H40O18	Phenylpropanoids and its derivates	POLYGALAE RADIX	远志
No.0812	Acylsucroses; 6'-O-(4-Hydroxy-3,5-dimethoxy-E-cinnamoyl), 3'-O-(4-hydroxy-3-methoxy-E-cinnamoyl), 1',2,4,6-tetra-Ac	162901-87-3	C41H48O22	Phenylpropanoids and its derivates	POLYGALAE RADIX	远志
No.0813	Acylsucroses; 6'-O-(4-Hydroxy-3,5-dimethoxy-E-cinnamoyl), 3'-O-(4-hydroxy-3-methoxy-E-cinnamoyl), 4,6-di-Ac	154287-48-6	C37H44O20	Phenylpropanoids and its derivates	POLYGALAE RADIX	远志
No.0814	Acylsucroses; 6'-O-(4-Hydroxy-3,5-dimethoxy-E-cinnamoyl), 3'-O-(4-hydroxy-3-methoxy-E-cinnamoyl), 6-Ac	154287-49-7	C35H42O19	Phenylpropanoids and its derivates	POLYGALAE RADIX	远志
No.0815	Acylsucroses; 6-O-(4-Hydroxybenzoyl)	139726-39-9	C19H26O13	Phenylpropanoids and its derivates	POLYGALAE RADIX	远志
No.0816	Aeginetic acid; 2α-Hydroxy		C15H24O5	Volatile oils	REHMANNIAE RADIX	地黄
No.0817	Ajugol	52949-83-4	C15H24O9	Terpenoids and its derivates	REHMANNIAE RADIX	地黄
No.0818	Ajugol; 6-Epimer, 8-O-β-D-galactopyranoside	81720-07-2	C21H34O14	Terpenoids and its derivates	REHMANNIAE RADIX	地黄
No.0819	Ajugol; 6-O-(4-Hydroxy-3-methoxybenzoyl)	124168-04-3	C23H30O12	Terpenoids and its derivates	REHMANNIAE RADIX	地黄
No.0820	Ajugol; 6-O-(4-Hydroxy-3-methoxy-E-cinnamoyl)	124168-06-5	C25H32O12	Terpenoids and its derivates	REHMANNIAE RADIX	地黄
No.0821	Ajugol; 6-O-(4-Hydroxy-3-methoxy-Z-cinnamoyl)	124224-02-8	C25H32O12	Terpenoids and its derivates	REHMANNIAE RADIX	地黄
No.0822	Ajugol; 6-O-(4-Hydroxybenzoyl)	125180-69-0	C22H28O11	Terpenoids and its derivates	REHMANNIAE RADIX	地黄
No.0823	Ajugol; 6-O-(4-Hydroxy-E-cinnamoyl)	124168-05-4	C24H30O11	Terpenoids and its derivates	REHMANNIAE RADIX	地黄
No.0824	Ajugol; 6-O-[α-L-Rhamnopyranosyl-(1→4)-4-hydroxy-3-methoxybenzoyl]	124168-07-6	C29H40O16	Terpenoids and its derivates	REHMANNIAE RADIX	地黄
No.0825	Albiflorin R1	571193-47-0	C23H28O11	Terpenoids and its derivates	PAEONIAE RADIX ALBA; PAEONIAE RADIX RUBRA	白芍、赤芍
No.0826	Albiflorin; 6'-O-(3,4,5-Trihydroxybenzoyl)	929042-36-4	C30H32O15	Terpenoids and its derivates	PAEONIAE RADIX ALBA; PAEONIAE RADIX RUBRA	白芍、赤芍
No.0827	Alphitonin; 3'-Deoxy, 4-Me ether	87582-99-8	C16H14O6	Flavonoids and its glycosides	GLYCYRRHIZAE RADIX ET RHIZOMA	甘草
No.0828	Ancistrobrevine B	146471-74-1	C25H29NO4	Alkaloids	OPHIOPOGONIS RADIX	麦冬
No.0829	Anhydrosafflor Yellow B	184840-84-4	C48H52O26	Glycosides	CARTHAMI FLOS	红花
No.0830	Ansaspirolide	879496-44-3	C24H26O4	Volatile oils	CHUANXIONG RHIZOMA; ANGELICAE SINENSIS RADIX	川芎、当归
No.0831	Apigenin 7-glycosides; 7-O-[α-L-Rhamnopyranosyl-(1→2)-β-D-glucopyranoside]	17306-46-6	C27H30O14	Flavonoids and its glycosides	AURANTII FRUCTUS	枳壳
No.0832	Apiose; D-form	639-97-4	C5H10O5	Saccharides and its derivates	PLATYCODONIS RADIX	桔梗
No.0833	Aptosimol; (+)-form, 7-Epimer (?)	58262-61-6	C20 H18 O7	Phenylpropanoids and its derivates	BORNEOLUM	天然冰片
No.0834	Arginine; (S)-form, N2-[α-D-Glucopyranosyl-(1→4)-β-D-fructopyranos-1-yl]	162966-06-5	C18H34N4O12	Amino acid	GINSENG RADIX ET RHIZOMA	人参
No.0835	Arginine; (S)-form, N2-β-D-Fructopyranos-1-yl	162966-07-6	C12H24N4O7	Amino acid	GINSENG RADIX ET RHIZOMA	人参
No.0836	Arucadiol	105037-85-2	C19H22O3	Quinones	SALVIAE MILTIORRHIZAE RADIX ET RHIZOMA	丹参
No.0837	Arucadiol; 12-Hexadecanoyl	878800-85-2	C35H52O4	Quinones	SALVIAE MILTIORRHIZAE RADIX ET RHIZOMA	丹参
No.0838	Astragalin; Mono-Ac	36310-43-7	C23H22O12	Flavonoids and its glycosides	GLYCYRRHIZAE RADIX ET RHIZOMA	甘草
No.0839	Atractylenolactam	193757-67-4	C15H19NO	Alkaloids	ATRACTYLODIS MACROCEPHALAE RHIZOMA	白术
No.0840	Auraptene≠	495-02-3	C19H22O3	Phenylpropanoids and its derivates	AURANTII FRUCTUS	枳壳
No.0841	Auraptenol≠ (S)-form	1221-43-8	C15H16O4	Phenylpropanoids and its derivates	AURANTII FRUCTUS	枳壳
No.0842	Auroxanthin; 3'-Deoxy	73745-06-9	C40H56O3	Protein and Enzyme	PERSICAE SEMEN	桃仁
No.0843	Benzyl alcohol; O-[β-D-Xylopyranosyl-(1→6)-D-glucopyranoside]	130622-31-0	C18H26O10	Glycosides	GINSENG RADIX ET RHIZOMA	人参
No.0844	Biatractylolide	182426-37-5	C30H38O4	Terpenoids and its derivates	ATRACTYLODIS MACROCEPHALAE RHIZOMA	白术
No.0845	Bidentatoside I	330808-27-0	C47H70O20	Triterpenoids and its glycosides	ACHYRANTHIS BIDENTATAE RADIX	牛膝
No.0846	Biepiasterolide	252027-27-3	C30H38O4	Terpenoids and its derivates	ATRACTYLODIS MACROCEPHALAE RHIZOMA	白术
No.0847	Bisabolangelone	30557-81-4	C15H20O3	Volatile oils	ANGELICAE SINENSIS RADIX	当归
No.0848	Camphor; (+)-form	464-49-3	C10H16O	Terpenoids and its derivates	BORNEOLUM	天然冰片
No.0849	Carthamin	36338-96-2	C43H42O22	Glycosides	CARTHAMI FLOS	红花
No.0850	Carthamone	86579-00-2	C21H20O11	Quinones	CARTHAMI FLOS	红花
No.0851	Cartorimine		C15H14O6	Volatile oils	CARTHAMI FLOS	红花
No.0852	Cartormin	273917-39-8	C27H29NO13	Alkaloids	CARTHAMI FLOS	红花
No.0853	Catalpol; 1-O-Deglucosyl, 1-O-α-L-arabinofuranoside	124167-99-3	C14H20O9	Terpenoids and its derivates	REHMANNIAE RADIX	地黄
No.0854	Catalpol; 6-O-[4-Methoxy-E-cinnamoyl-(→4)-3-E-cinnamoyl-2-acetyl-α-L-rhamnopyranoside]	861885-74-7	C42H48O18	Phenylpropanoids and its derivates	SCROPHULARIAE RADIX	玄参
No.0855	Catalpol; 6-O-β-D-Galactopyranoside	81720-06-1	C21H32O15	Terpenoids and its derivates	REHMANNIAE RADIX	地黄
No.0856	Catalpol; 6'-α-D-Galactopyranosyl	81720-05-0	C21H32O15	Terpenoids and its derivates	REHMANNIAE RADIX	地黄
No.0857	Chuanxiongnolide A	925901-08-2	C24H28O5	Volatile oils	CHUANXIONG RHIZOMA	川芎
No.0858	Chuanxiongnolide A; 6-Epimer	925901-09-3	C24H28O5	Volatile oils	CHUANXIONG RHIZOMA	川芎
No.0859	Cryptoacetalide	132059-23-5	C18H22O3	Terpenoids and its derivates	SALVIAE MILTIORRHIZAE RADIX ET RHIZOMA	丹参
No.0860	Cryptoacetalide; 13-Epimer	149817-97-0	C18H22O3	Terpenoids and its derivates	SALVIAE MILTIORRHIZAE RADIX ET RHIZOMA	丹参
No.0861	Cryptoflavin	30311-63-8	C40H56O2	Terpenoids and its derivates	PERSICAE SEMEN	桃仁
No.0862	Cryptoxanthin 5,6:5',8'-diepoxide	55965-22-5	C40H56O3	Terpenoids and its derivates	PERSICAE SEMEN	桃仁
No.0863	Cycloartane-3,6,16,24,25-pentol; (3β,6α,16β,24S)-form, 3-O-(2,3-Di-O-acetyl-β-D-xylopyranoside), 6-O-β-D-glucopyranoside	156769-94-7	C45H74O16	Triterpenoids and its glycosides	ASTRAGALI RADIX	黄芪
No.0864	Cycloartane-3,6,16,24,25-pentol; (3β,6α,16β,24S)-form, 3-O-[2-O-Acetyl-β-D-xylopyranosyl-(1→6)-β-D-glucopyranoside]	160896-39-9	C43H72O15	Triterpenoids and its glycosides	ASTRAGALI RADIX	黄芪
No.0865	Cycloartane-3,6,16,24,25-pentol; (3β,6α,16β,24S)-form, 6-Ketone	188647-82-7	C30H50O5	Triterpenoids and its glycosides	ASTRAGALI RADIX	黄芪
No.0866	Cycloartane-3,6,16,24,25-pentol; (3β,6α,16β,24S)-form, 6-Ketone, 3-O-β-D-glucopyranoside	188666-43-5	C36H60O10	Triterpenoids and its glycosides	ASTRAGALI RADIX	黄芪
No.0867	Cyclokievitone; 5-Deoxy	204700-00-5	C20H18O5	Flavonoids and its glycosides	GLYCYRRHIZAE RADIX ET RHIZOMA	甘草
No.0868	Cyclokievitone; 5-Deoxy, 4'-Me ether	866021-46-7	C21H20O5	Flavonoids and its glycosides	GLYCYRRHIZAE RADIX ET RHIZOMA	甘草
No.0869	Cyclotetradecane	295-17-0	C14H28	Volatile oils	GLYCYRRHIZAE RADIX ET RHIZOMA	甘草
No.0870	Dammar-22-ene-3,12,20,24-tetrol; (3β,12β,20S,22E,24ζ)-form, 3,20-Di-O-β-D-glucopyranoside	114019-98-6	C42H72O14	Triterpenoids and its glycosides	GINSENG RADIX ET RHIZOMA	人参
No.0871	Dammar-22-ene-3,12,20,25-tetrol; (3β,12β,20S,22E)-form, 3-O-[β-D-Glucopyranosyl-(1→2)-β-D-glucopyranoside], 20-O-[β-D-glucopyranosyl-(1→6)-β-D-glucopyranoside]	171746-13-7	C54H92O24	Triterpenoids and its glycosides	GINSENG RADIX ET RHIZOMA	人参
No.0872	Dammar-22-ene-3,6,12,20,25-pentol; (3β,6α,12β,20S,22E)-form, 12-O-β-D-Glucopyranoside	65646-23-3	C36H62O10	Triterpenoids and its glycosides	GINSENG RADIX ET RHIZOMA	人参
No.0873	Dammar-23-ene-3,12,20,25-tetrol; (3α,12β,20S,23E)-form, 3-O-[β-D-Glucopyranosyl-(1→2)-β-D-glucopyranoside], 20-O-β-D-glucopyranoside	156042-22-7	C48H82O19	Triterpenoids and its glycosides	GINSENG RADIX ET RHIZOMA	人参
No.0874	Dammar-23-ene-3,12,20,25-tetrol; (3β,12β,20S,23E)-form, 25-Hydroperoxide, 3,20-di-O-β-D-glucopyranoside	942587-01-1	C42H72O15	Triterpenoids and its glycosides	GINSENG RADIX ET RHIZOMA	人参
No.0875	Dammar-23-ene-3,12,20,25-tetrol; (3β,12β,20S,23E)-form, 25-Hydroperoxide, 3-O-[6-O-acetyl-β-D-glucopyranosyl-(1→2)-β-D-glucopyranoside], 20-O-β-D-glucopyranoside	937171-07-8	C50H84O21	Triterpenoids and its glycosides	GINSENG RADIX ET RHIZOMA	人参
No.0876	Dammar-23-ene-3,12,20,25-tetrol; (3β,12β,20S,23E)-form, 25-Hydroperoxide, 3-O-[β-D-glucopyranosyl-(1→2)-β-D-glucopyranoside]	942587-00-0	C42H72O15	Triterpenoids and its glycosides	GINSENG RADIX ET RHIZOMA	人参
No.0877	Dammar-23-ene-3,12,20,25-tetrol; (3β,12β,20S,23E)-form, 25-Hydroperoxide, 3-O-[β-D-glucopyranosyl-(1→2)-β-D-glucopyranoside], 20-O-β-D-glucopyranoside	193976-50-0	C48H82O20	Triterpenoids and its glycosides	GINSENG RADIX ET RHIZOMA	人参
No.0878	Dammar-23-ene-3,12,20,25-tetrol; (3β,12β,20S,23E)-form, 3-O-β-D-Glucopyranoside, 20-O-[β-D-xylopyranosyl-(1→6)-β-D-glucopyranoside]	224960-16-1	C47H80O18	Triterpenoids and its glycosides	GINSENG RADIX ET RHIZOMA	人参
No.0879	Dammar-23-ene-3,12,20,25-tetrol; (3β,12β,20S,23ζ)-form, 3,20-Di-O-β-D-glucopyranoside	114019-99-7	C42H72O14	Triterpenoids and its glycosides	GINSENG RADIX ET RHIZOMA	人参
No.0880	Dammar-23-ene-3,12,20,25-tetrol; (3β,12β,20S,23ζ)-form, 3-O-[β-D-Glucopyranosyl-(1→2)-β-D-glucopyranoside], 20-O-β-D-glucopyranoside	93376-72-8	C48H82O19	Triterpenoids and its glycosides	GINSENG RADIX ET RHIZOMA	人参
No.0881	Dammar-23-ene-3,6,12,20,25-pentol; (3β,6α,12β,20S,23E)-form, 25-Hydroperoxide, 20-O-[β-D-apiofuranosyl-(1→2)-β-D-glucopyranoside]	942586-99-4	C41H70O15	Triterpenoids and its glycosides	GINSENG RADIX ET RHIZOMA	人参
No.0882	Dammar-23-ene-3,6,12,20,25-pentol; (3β,6α,12β,20S,23E)-form, 25-Hydroperoxide, 20-O-β-D-glucopyranoside	343780-67-6	C36H62O11	Triterpenoids and its glycosides	GINSENG RADIX ET RHIZOMA	人参
No.0883	Dammar-23-ene-3,6,12,20,25-pentol; (3β,6α,12β,20S,23E)-form, 25-Hydroperoxide, 3-O-[β-D-glucopyranosyl-(1→2)-β-D-glucopyranoside], 20-O-β-D-glucopyranoside	937171-11-4	C48H82O21	Triterpenoids and its glycosides	GINSENG RADIX ET RHIZOMA	人参
No.0884	Dammar-23-ene-3,6,12,20,25-pentol; (3β,6α,12β,20S,23E)-form, 25-Hydroperoxide, 6,20-di-O-β-D-glucopyranoside	942586-97-2	C42H72O16	Triterpenoids and its glycosides	GINSENG RADIX ET RHIZOMA	人参
No.0885	Dammar-23-ene-3,6,12,20,25-pentol; (3β,6α,12β,20S,23E)-form, 25-Hydroperoxide, 6-O-[α-L-rhamnopyranosyl-(1→2)-β-D-glucopyranoside], 20-O-β-D-glucopyranoside	937171-09-0	C48H82O20	Triterpenoids and its glycosides	GINSENG RADIX ET RHIZOMA	人参
No.0886	Dammar-23-ene-3,6,12,20,25-pentol; (3β,6α,12β,20S,23E)-form, 3-O-[β-D-Xylopyranosyl-(1→6)-β-D-glucopyranoside], 6,20-di-O-β-D-glucopyranoside	453516-15-9	C53H90O24	Triterpenoids and its glycosides	GINSENG RADIX ET RHIZOMA	人参
No.0887	Dammar-23-ene-3,6,12,20,25-pentol; (3β,6β,12β,20S,23E)-form, 6,20-Di-O-β-D-glucopyranoside	226712-34-1	C42H72O15	Triterpenoids and its glycosides	GINSENG RADIX ET RHIZOMA	人参
No.0888	Dammar-24-ene-3,12,20,26-tetrol; (3β,12β,20S,24Z)-form, 3-O-[β-D-Glucopyranosyl-(1→2)-β-D-glucopyranoside], 20-O-β-D-glucopyranoside	218917-14-7	C48H82O19	Triterpenoids and its glycosides	GINSENG RADIX ET RHIZOMA	人参
No.0889	Dammar-24-ene-3,12,20-triol; (3α,12β,20S)-form	6892-79-1	C30H52O3	Triterpenoids and its glycosides	GINSENG RADIX ET RHIZOMA	人参
No.0890	Dammar-24-ene-3,12,20-triol; (3β,12β,20R)-form, 3-O-[β-D-Glucopyranosyl-(1→2)-β-D-glucopyranoside]	38243-03-7	C42H72O13	Triterpenoids and its glycosides	GINSENG RADIX ET RHIZOMA	人参
No.0891	Dammar-24-ene-3,12,20-triol; (3β,12β,20R)-form, 3-O-β-D-Glucopyranoside	112246-15-8	C36H62O8	Triterpenoids and its glycosides	GINSENG RADIX ET RHIZOMA	人参
No.0892	Dammar-24-ene-3,12,20-triol; (3β,12β,20S)-form		C30H52O3	Triterpenoids and its glycosides	GINSENG RADIX ET RHIZOMA	人参
No.0893	Dammar-24-ene-3,12,20-triol; (3β,12β,20S)-form, 3-O-[6-O-2E-Butenoyl-β-D-glucopyranosyl-(1→2)-β-D-glucopyranoside], 20-O-β-D-glucopyranoside	208764-50-5	C52H86O19	Triterpenoids and its glycosides	GINSENG RADIX ET RHIZOMA	人参
No.0894	Dammar-24-ene-3,12,20-triol; (3β,12β,20S)-form, 3-O-[6-O-2E-Octenoyl-β-D-glucopyranosyl-(1→2)-β-D-glucopyranoside], 20-O-[β-D-glucopyranosyl-(1→6)-β-D-glucopyranoside]	208764-52-7	C62H104O24	Triterpenoids and its glycosides	GINSENG RADIX ET RHIZOMA	人参
No.0895	Dammar-24-ene-3,12,20-triol; (3β,12β,20S)-form, 3-O-[6-O-Acetyl-β-D-glucopyranosyl-(1→2)-β-D-glucopyranoside], 20-O-[α-L-arabinopyranosyl-(1→6)-β-D-glucopyranoside]	87733-67-3	C55H92O23	Triterpenoids and its glycosides	GINSENG RADIX ET RHIZOMA	人参
No.0896	Dammar-24-ene-3,12,20-triol; (3β,12β,20S)-form, 3-O-[6-O-Acetyl-β-D-glucopyranosyl-(1→2)-β-D-glucopyranoside], 20-O-[β-D-glucopyranosyl-(1→6)-β-D-glucopyranoside]	85013-02-1	C56H94O24	Triterpenoids and its glycosides	GINSENG RADIX ET RHIZOMA	人参
No.0897	Dammar-24-ene-3,12,20-triol; (3β,12β,20S)-form, 3-O-[6-O-Acetyl-β-D-glucopyranosyl-(1→2)-β-D-glucopyranoside], 20-O-β-D-glucopyranoside	102805-32-3	C50H84O19	Triterpenoids and its glycosides	GINSENG RADIX ET RHIZOMA	人参
No.0898	Dammar-24-ene-3,12,20-triol; (3β,12β,20S)-form, 3-O-[6-O-Malonyl-β-D-glucopyranosyl-(1→2)-β-D-glucopyranoside], 20-O-[α-L-arabinofuranosyl-(1→6)-β-D-glucopyranoside]	88140-36-7	C56H92O25	Triterpenoids and its glycosides	GINSENG RADIX ET RHIZOMA	人参
No.0899	Dammar-24-ene-3,12,20-triol; (3β,12β,20S)-form, 3-O-[6-O-Malonyl-β-D-glucopyranosyl-(1→2)-β-D-glucopyranoside], 20-O-[α-L-arabinopyranosyl-(1→6)-β-D-glucopyranoside]	88156-44-9	C56H92O25	Triterpenoids and its glycosides	GINSENG RADIX ET RHIZOMA	人参
No.0900	Dammar-24-ene-3,12,20-triol; (3β,12β,20S)-form, 3-O-[6-O-Malonyl-β-D-glucopyranosyl-(1→2)-β-D-glucopyranoside], 20-O-[β-D-glucopyranosyl-(1→6)-β-D-glucopyranoside]	88140-34-5	C57H94O26	Triterpenoids and its glycosides	GINSENG RADIX ET RHIZOMA	人参
No.0901	Dammar-24-ene-3,12,20-triol; (3β,12β,20S)-form, 3-O-[6-O-Malonyl-β-D-glucopyranosyl-(1→2)-β-D-glucopyranoside], 20-O-β-D-glucopyranoside	88140-37-8	C51H84O21	Triterpenoids and its glycosides	GINSENG RADIX ET RHIZOMA	人参
No.0902	Dammar-24-ene-3,12,20-triol; (3β,12β,20S)-form, 3-O-[β-D-Glucopyranosyl-(1→2)-[β-D-xylopyranosyl-(1→6)]-β-D-glucopyranoside]	29845-71-4	C47H80O17	Triterpenoids and its glycosides	GINSENG RADIX ET RHIZOMA	人参
No.0903	Dammar-24-ene-3,12,20-triol; (3β,12β,20S)-form, 3-O-[β-D-Glucopyranosyl-(1→2)-[β-D-xylopyranosyl-(1→6)]-β-D-glucopyranoside], 20-O-[β-D-glucopyranosyl-(1→6)-β-D-glucopyranoside]	137348-15-3	C59H100O27	Triterpenoids and its glycosides	GINSENG RADIX ET RHIZOMA	人参
No.0904	Dammar-24-ene-3,12,20-triol; (3β,12β,20S)-form, 3-O-[β-D-Glucopyranosyl-(1→2)-6-O-acetyl-β-D-glucopyranoside], 20-O-[β-D-xylopyranosyl-(1→6)-β-D-glucopyranoside]	69884-01-1	C55H92O23	Triterpenoids and its glycosides	GINSENG RADIX ET RHIZOMA	人参
No.0905	Dammar-24-ene-3,12,20-triol; (3β,12β,20S)-form, 3-O-[β-D-Glucopyranosyl-(1→2)-6-O-acetyl-β-D-glucopyranoside], 20-O-β-D-glucopyranoside	208764-53-8	C50H84O19	Triterpenoids and its glycosides	GINSENG RADIX ET RHIZOMA	人参
No.0906	Dammar-24-ene-3,12,20-triol; (3β,12β,20S)-form, 3-O-[β-D-Glucopyranosyl-(1→2)-β-D-glucopyranoside], 20-O-[α-D-glucopyranosyl-(1→4)-β-D-glucopyranosyl-(1→6)-β-D-glucopyranoside]	208764-55-0	C60H102O28	Triterpenoids and its glycosides	GINSENG RADIX ET RHIZOMA	人参
No.0907	Dammar-24-ene-3,12,20-triol; (3β,12β,20S)-form, 3-O-[β-D-Glucopyranosyl-(1→2)-β-D-glucopyranoside], 20-O-[α-L-arabinofuranosyl-(1→6)-β-D-glucopyranoside]	11021-14-0	C53H90O22	Triterpenoids and its glycosides	GINSENG RADIX ET RHIZOMA	人参
No.0908	Dammar-24-ene-3,12,20-triol; (3β,12β,20S)-form, 3-O-[β-D-Glucopyranosyl-(1→2)-β-D-glucopyranoside], 20-O-[α-L-arabinopyranosyl-(1→6)-β-D-glucopyranoside]	11021-13-9	C53H90O22	Triterpenoids and its glycosides	GINSENG RADIX ET RHIZOMA	人参
No.0909	Dammar-24-ene-3,12,20-triol; (3β,12β,20S)-form, 3-O-[β-D-Glucopyranosyl-(1→2)-β-D-glucopyranoside], 20-O-[β-D-glucopyranosyl-(1→6)-β-D-glucopyranoside]	41753-43-9	C54H92O23	Triterpenoids and its glycosides	GINSENG RADIX ET RHIZOMA	人参
No.0910	Dammar-24-ene-3,12,20-triol; (3β,12β,20S)-form, 3-O-[β-D-Glucopyranosyl-(1→2)-β-D-glucopyranoside], 20-O-[β-D-xylopyranosyl-(1→2)-α-L-arabinofuranosyl-(1→6)-β-D-glucopyranoside]	83459-42-1	C58H98O26	Triterpenoids and its glycosides	GINSENG RADIX ET RHIZOMA	人参
No.0911	Dammar-24-ene-3,12,20-triol; (3β,12β,20S)-form, 3-O-[β-D-Glucopyranosyl-(1→2)-β-D-glucopyranoside], 20-O-[β-D-xylopyranosyl-(1→3)-β-D-glucopyranosyl-(1→6)-β-D-glucopyranoside]	90985-77-6	C59H100O27	Triterpenoids and its glycosides	GINSENG RADIX ET RHIZOMA	人参
No.0912	Dammar-24-ene-3,12,20-triol; (3β,12β,20S)-form, 3-O-[β-D-Glucopyranosyl-(1→2)-β-D-glucopyranoside], 20-O-[β-D-xylopyranosyl-(1→4)-α-L-arabinopyranosyl-(1→6)-β-D-glucopyranoside]	83459-41-0	C58H98O26	Triterpenoids and its glycosides	GINSENG RADIX ET RHIZOMA	人参
No.0913	Dammar-24-ene-3,12,20-triol; (3β,12β,20S)-form, 3-O-[β-D-Glucopyranosyl-(1→2)-β-D-glucopyranoside], 20-O-[β-D-xylopyranosyl-(1→6)-β-D-glucopyranoside]	68406-26-8	C53H90O22	Triterpenoids and its glycosides	GINSENG RADIX ET RHIZOMA	人参
No.0914	Dammar-24-ene-3,12,20-triol; (3β,12β,20S)-form, 3-O-[β-D-Glucopyranosyl-(1→2)-β-D-glucopyranoside], 20-O-[β-D-xylopyranosyl-(1→6)-β-D-glucopyranosyl-(1→6)-β-D-glucopyranoside]	87741-77-3	C59H100O27	Triterpenoids and its glycosides	GINSENG RADIX ET RHIZOMA	人参
No.0915	Dammar-24-ene-3,12,20-triol; (3β,12β,20S)-form, 3-O-[β-D-Glucopyranosyl-(1→2)-β-D-glucopyranoside], 20-O-α-L-arabinopyranoside	226712-39-6	C47H80O17	Triterpenoids and its glycosides	GINSENG RADIX ET RHIZOMA	人参
No.0916	Dammar-24-ene-3,12,20-triol; (3β,12β,20S)-form, 3-O-[β-D-Glucopyranosyl-(1→2)-β-D-glucopyranoside], 20-O-β-D-glucopyranoside	52705-93-8	C48H82O18	Triterpenoids and its glycosides	GINSENG RADIX ET RHIZOMA	人参
No.0917	Dammar-24-ene-3,12,20-triol; (3β,12β,20S)-form, 3-O-[β-D-Glucopyranosyl-(1→2)-β-D-glucopyranoside], 20-O-β-D-xylopyranoside	226712-51-2	C47H80O17	Triterpenoids and its glycosides	GINSENG RADIX ET RHIZOMA	人参
No.0918	Dammar-24-ene-3,12,20-triol; (3β,12β,20S)-form, 3-O-[β-D-Glucopyranosyl-(1→2)-β-D-glucopyranosyl-(1→2)-β-D-glucopyranoside], 20-O-[β-D-glucopyranosyl-(1→6)-β-D-glucopyranoside]	112722-00-6	C60H102O28	Triterpenoids and its glycosides	GINSENG RADIX ET RHIZOMA	人参
No.0919	Dammar-24-ene-3,12,20-triol; (3β,12β,20S)-form, 3-O-[β-D-Glucopyranosyl-(1→6)-6-O-acetyl-β-D-glucopyranoside], 20-O-[α-L-arabinofuranosyl-(1→6)-β-D-glucopyranoside]	87733-66-2	C55H92O23	Triterpenoids and its glycosides	GINSENG RADIX ET RHIZOMA	人参
No.0920	Dammar-24-ene-3,12,20-triol; (3β,12β,20S)-form, 3-O-[β-D-Glucopyranosyl-(1→6)-β-D-glucopyranoside], 20-O-β-D-glucopyranoside	259795-16-9	C48H82O18	Triterpenoids and its glycosides	GINSENG RADIX ET RHIZOMA	人参
No.0921	Dammar-24-ene-3,12,20-triol; (3β,12β,20S)-form, 3-O-[β-D-Xylopyranosyl-(1→2)-β-D-glucopyranoside], 20-O-[β-D-glucopyranosyl-(1→6)-β-D-glucopyranoside]	394246-58-3	C53H90O22	Triterpenoids and its glycosides	GINSENG RADIX ET RHIZOMA	人参
No.0922	Dammar-24-ene-3,12,20-triol; (3β,12β,20S)-form, 3-O-[β-D-Xylopyranosyl-(1→2)-β-D-glucopyranoside], 20-O-β-D-glucopyranoside	226712-37-4	C47H80O17	Triterpenoids and its glycosides	GINSENG RADIX ET RHIZOMA	人参
No.0923	Dammar-24-ene-3,12,20-triol; (3β,12β,20S)-form, 3-O-[β-D-Xylopyranosyl-(1→2)-β-D-glucopyranosyl-(1→2)-β-D-glucopyranoside], 20-O-[β-D-glucopyranosyl-(1→6)-β-D-glucopyranoside]	88100-04-3	C59H100O27	Triterpenoids and its glycosides	GINSENG RADIX ET RHIZOMA	人参
No.0924	Dammar-24-ene-3,12,20-triol; (3β,12β,20S)-form, 3-O-[β-D-Xylopyranosyl-(1→2)-β-D-glucopyranosyl-(1→2)-β-D-glucopyranoside], 20-O-[β-D-xylopyranosyl-(1→6)-β-D-glucopyranosyl-(1→6)-β-D-glucopyranoside]	193895-50-0	C64H108O31	Triterpenoids and its glycosides	GINSENG RADIX ET RHIZOMA	人参
No.0925	Dammar-24-ene-3,12,20-triol; (3β,12β,20S)-form, 3-O-[β-D-Xylopyranosyl-(1→2)-β-D-glucopyranosyl-(1→2)-β-D-glucopyranoside], 20-O-β-D-glucopyranoside	156009-83-5	C53H90O22	Triterpenoids and its glycosides	GINSENG RADIX ET RHIZOMA	人参
No.0926	Dammar-24-ene-3,12,20-triol; (3β,12β,20S)-form, 3-O-[β-D-Xylopyranosyl-(1→6)-β-D-glucopyranoside]	59252-86-7	C41H70O12	Triterpenoids and its glycosides	GINSENG RADIX ET RHIZOMA	人参
No.0927	Dammar-24-ene-3,12,20-triol; (3β,12β,20S)-form, 3-O-[β-Xylopyranosyl-(1→2)-β-glucopyranosyl-(1→2)-β-glucopyranoside], 20-O-[β-xylopyranosyl-(1→6)-β-glucopyranoside]	88122-52-5	C58H98O26	Triterpenoids and its glycosides	GINSENG RADIX ET RHIZOMA	人参
No.0928	Dammar-24-ene-3,12,20-triol; (3β,12β,20S)-form, 3-O-β-D-Glucopyranoside	78214-33-2	C36H62O8	Triterpenoids and its glycosides	GINSENG RADIX ET RHIZOMA	人参
No.0929	Dammar-24-ene-3,12,20-triol; (3β,12β,20S)-form, 3-O-β-D-Glucopyranoside, 20-O-[α-arabinofuranosyl-(1→6)-β-glucopyranoside]	88105-29-7	C47H80O17	Triterpenoids and its glycosides	GINSENG RADIX ET RHIZOMA	人参
No.0930	Dammar-24-ene-3,12,20-triol; (3β,12β,20S)-form, 3-O-β-D-Glucopyranoside, 20-O-[α-L-arabinopyranosyl-(1→2)-β-D-glucopyranoside]	259795-17-0	C47H80O17	Triterpenoids and its glycosides	GINSENG RADIX ET RHIZOMA	人参
No.0931	Dammar-24-ene-3,12,20-triol; (3β,12β,20S)-form, 3-O-β-D-Glucopyranoside, 20-O-[β-D-xylopyranosyl-(1→6)-β-D-glucopyranoside]	80321-63-7	C47H80O17	Triterpenoids and its glycosides	GINSENG RADIX ET RHIZOMA	人参
No.0932	Dammar-24-ene-3,12,20-triol; (3β,12β,20S)-form, Glycoside (1)			Triterpenoids and its glycosides	GINSENG RADIX ET RHIZOMA	人参
No.0933	Dammar-24-ene-3,12,20-triol; (3β,12β,20S)-form, Glycoside (2)			Triterpenoids and its glycosides	GINSENG RADIX ET RHIZOMA	人参
No.0934	Dammar-24-ene-3,12,20-triol; (3β,12β,20S)-form, Glycoside (3)			Triterpenoids and its glycosides	GINSENG RADIX ET RHIZOMA	人参
No.0935	Dammar-24-ene-3,20-diol; (3β,20S)-form, 3-O-[β-D-Glucopyranosyl-(1→2)-β-D-glucopyranoside], 20-O-[β-D-xylopyranosyl-(1→6)-β-D-glucopyranosyl-(1→6)-β-D-glucopyranoside]	468733-01-9	C59H100O26	Triterpenoids and its glycosides	GINSENG RADIX ET RHIZOMA	人参
No.0936	Dammar-24-ene-3,20-diol; (3β,20S)-form, 3-O-[β-D-Glucopyranosyl-(1→2)-β-D-glucopyranoside], 20-O-β-D-glucopyranoside	156012-92-9	C48H82O17	Triterpenoids and its glycosides	GINSENG RADIX ET RHIZOMA	人参
No.0937	Dammar-24-ene-3,6,12,20-tetrol; (3β,6α,12β,20R)-form	1453-93-6	C30H52O4	Triterpenoids and its glycosides	GINSENG RADIX ET RHIZOMA	人参
No.0938	Dammar-24-ene-3,6,12,20-tetrol; (3β,6α,12β,20R)-form, 6-O-[α-L-Rhamnopyranosyl-(1→2)-β-D-glucopyranoside]	80952-72-3	C42H72O13	Triterpenoids and its glycosides	GINSENG RADIX ET RHIZOMA	人参
No.0939	Dammar-24-ene-3,6,12,20-tetrol; (3β,6α,12β,20R)-form, 6-O-β-D-Glucopyranoside	80952-71-2	C36H62O9	Triterpenoids and its glycosides	GINSENG RADIX ET RHIZOMA	人参
No.0940	Dammar-24-ene-3,6,12,20-tetrol; (3β,6α,12β,20R)-form, Glycoside (1)			Triterpenoids and its glycosides	GINSENG RADIX ET RHIZOMA	人参
No.0941	Dammar-24-ene-3,6,12,20-tetrol; (3β,6α,12β,20R)-form, Glycoside (2)		C48H82O17	Triterpenoids and its glycosides	GINSENG RADIX ET RHIZOMA	人参
No.0942	Dammar-24-ene-3,6,12,20-tetrol; (3β,6α,12β,20S)-form	34080-08-5	C30H52O4	Triterpenoids and its glycosides	GINSENG RADIX ET RHIZOMA	人参
No.0943	Dammar-24-ene-3,6,12,20-tetrol; (3β,6α,12β,20S)-form, 12-Ketone, 20-O-β-D-glucopyranoside	343780-69-8	C36H60O9	Triterpenoids and its glycosides	GINSENG RADIX ET RHIZOMA	人参
No.0944	Dammar-24-ene-3,6,12,20-tetrol; (3β,6α,12β,20S)-form, 12-O-β-D-Glucopyranoside	63223-87-0	C36H62O9	Triterpenoids and its glycosides	GINSENG RADIX ET RHIZOMA	人参
No.0945	Dammar-24-ene-3,6,12,20-tetrol; (3β,6α,12β,20S)-form, 20-Me ether, 6-O-β-D-glucopyranoside	340270-88-4	C37H64O9	Triterpenoids and its glycosides	GINSENG RADIX ET RHIZOMA	人参
No.0946	Dammar-24-ene-3,6,12,20-tetrol; (3β,6α,12β,20S)-form, 20-O-[α-L-Arabinofuranosyl-(1→6)-β-D-glucopyranoside]	189513-26-6	C41H70O13	Triterpenoids and its glycosides	GINSENG RADIX ET RHIZOMA	人参
No.0947	Dammar-24-ene-3,6,12,20-tetrol; (3β,6α,12β,20S)-form, 20-O-[β-D-Xylopyranosyl-(1→4)-α-L-arabinopyranosyl-(1→6)-β-D-glucopyranoside]	65700-68-7	C46H78O17	Triterpenoids and its glycosides	GINSENG RADIX ET RHIZOMA	人参
No.0948	Dammar-24-ene-3,6,12,20-tetrol; (3β,6α,12β,20S)-form, 3,20-Di-O-β-D-glucopyranoside	177745-52-7	C42H72O14	Triterpenoids and its glycosides	GINSENG RADIX ET RHIZOMA	人参
No.0949	Dammar-24-ene-3,6,12,20-tetrol; (3β,6α,12β,20S)-form, 3-O-[β-D-Glucopyranosyl-(1→2)-β-D-glucopyranoside], 20-O-[α-L-arabinopyranosyl-(1→6)-β-D-glucopyranoside]	952579-96-3	C53H90O23	Triterpenoids and its glycosides	GINSENG RADIX ET RHIZOMA	人参
No.0950	Dammar-24-ene-3,6,12,20-tetrol; (3β,6α,12β,20S)-form, 3-O-[β-D-Glucopyranosyl-(1→2)-β-D-glucopyranoside], 20-O-β-D-glucopyranoside	156009-80-2	C48H82O19	Triterpenoids and its glycosides	GINSENG RADIX ET RHIZOMA	人参
No.0951	Dammar-24-ene-3,6,12,20-tetrol; (3β,6α,12β,20S)-form, 6,20-Di-O-β-D-glucopyranoside	22427-39-0	C42H72O14	Triterpenoids and its glycosides	GINSENG RADIX ET RHIZOMA	人参
No.0952	Dammar-24-ene-3,6,12,20-tetrol; (3β,6α,12β,20S)-form, 6-O-(6-O-Acetyl-β-D-glucopyranoside), 20-O-β-D-glucopyranoside	163403-91-6	C44H74O15	Triterpenoids and its glycosides	GINSENG RADIX ET RHIZOMA	人参
No.0953	Dammar-24-ene-3,6,12,20-tetrol; (3β,6α,12β,20S)-form, 6-O-[2-Butenoyl-(→6)-β-D-glucopyranoside], 20-O-β-D-glucopyranoside	171674-97-8	C46H76O15	Triterpenoids and its glycosides	GINSENG RADIX ET RHIZOMA	人参
No.0954	Dammar-24-ene-3,6,12,20-tetrol; (3β,6α,12β,20S)-form, 6-O-[α-D-Glucopyranosyl-(1→4)-β-D-glucopyranoside], 20-O-β-D-glucopyranoside	350586-56-0	C48H82O19	Triterpenoids and its glycosides	GINSENG RADIX ET RHIZOMA	人参
No.0955	Dammar-24-ene-3,6,12,20-tetrol; (3β,6α,12β,20S)-form, 6-O-[α-D-Glucopyranosyl-(1→6)-β-D-glucopyranoside], 20-O-β-D-glucopyranoside	394246-74-3	C48H82O19	Triterpenoids and its glycosides	GINSENG RADIX ET RHIZOMA	人参
No.0956	Dammar-24-ene-3,6,12,20-tetrol; (3β,6α,12β,20S)-form, 6-O-[α-L-Rhamnopyranosyl-(1→2)-6-O-acetyl-β-D-glucopyranoside], 20-O-[β-D-glucopyranosyl-(1→6)-β-D-glucopyranoside]	416843-88-4	C56H94O24	Triterpenoids and its glycosides	GINSENG RADIX ET RHIZOMA	人参
No.0957	Dammar-24-ene-3,6,12,20-tetrol; (3β,6α,12β,20S)-form, 6-O-[α-L-Rhamnopyranosyl-(1→2)-β-D-glucopyranoside]	52286-74-5	C42H72O13	Triterpenoids and its glycosides	GINSENG RADIX ET RHIZOMA	人参
No.0958	Dammar-24-ene-3,6,12,20-tetrol; (3β,6α,12β,20S)-form, 6-O-[α-L-Rhamnopyranosyl-(1→2)-β-D-glucopyranoside], 20-O-[α-L-arabinofuranosyl-(1→6)-β-D-glucopyranoside]	952579-93-0	C53H90O22	Triterpenoids and its glycosides	GINSENG RADIX ET RHIZOMA	人参
No.0959	Dammar-24-ene-3,6,12,20-tetrol; (3β,6α,12β,20S)-form, 6-O-[α-L-Rhamnopyranosyl-(1→2)-β-D-glucopyranoside], 20-O-[α-L-arabinopyranosyl-(1→6)-β-D-glucopyranoside]	952579-94-1	C53H90O22	Triterpenoids and its glycosides	GINSENG RADIX ET RHIZOMA	人参
No.0960	Dammar-24-ene-3,6,12,20-tetrol; (3β,6α,12β,20S)-form, 6-O-[α-L-Rhamnopyranosyl-(1→2)-β-D-glucopyranoside], 20-O-[β-D-glucopyranosyl-(1→6)-β-D-glucopyranoside]	416843-87-3	C54H92O23	Triterpenoids and its glycosides	GINSENG RADIX ET RHIZOMA	人参
No.0961	Dammar-24-ene-3,6,12,20-tetrol; (3β,6α,12β,20S)-form, 6-O-[α-L-Rhamnopyranosyl-(1→2)-β-D-glucopyranoside], 20-O-β-D-glucopyranoside	52286-59-6	C48H82O18	Triterpenoids and its glycosides	GINSENG RADIX ET RHIZOMA	人参
No.0962	Dammar-24-ene-3,6,12,20-tetrol; (3β,6α,12β,20S)-form, 6-O-[β-D-Glucopyranosyl-(1→2)-β-D-glucopyranoside]	52286-58-5	C42H72O14	Triterpenoids and its glycosides	GINSENG RADIX ET RHIZOMA	人参
No.0963	Dammar-24-ene-3,6,12,20-tetrol; (3β,6α,12β,20S)-form, 6-O-[β-D-Glucopyranosyl-(1→2)-β-D-glucopyranoside], 20-O-β-D-glucopyranoside	68406-27-9	C48H82O19	Triterpenoids and its glycosides	GINSENG RADIX ET RHIZOMA	人参
No.0964	Dammar-24-ene-3,6,12,20-tetrol; (3β,6α,12β,20S)-form, 6-O-[β-D-Xylopyranosyl-(1→2)-β-D-glucopyranoside]	80418-25-3	C41H70O13	Triterpenoids and its glycosides	GINSENG RADIX ET RHIZOMA	人参
No.0965	Dammar-24-ene-3,6,12,20-tetrol; (3β,6α,12β,20S)-form, 6-O-[β-D-Xylopyranosyl-(1→2)-β-D-glucopyranoside], 20-O-β-D-glucopyranoside	80418-24-2	C47H80O18	Triterpenoids and its glycosides	GINSENG RADIX ET RHIZOMA	人参
No.0966	Dammar-24-ene-3,6,12,20-tetrol; (3β,6α,12β,20S)-form, 6-O-β-D-Glucopyranoside, 20-O-[α-D-glucopyranosyl-(1→6)-β-D-glucopyranoside]	87741-78-4	C48H82O19	Triterpenoids and its glycosides	GINSENG RADIX ET RHIZOMA	人参
No.0967	Dammar-24-ene-3,6,12,20-tetrol; (3β,6α,12β,20S)-form, 6-O-β-D-Glucopyranoside, 20-O-[β-D-glucopyranosyl-(1→6)-β-D-glucopyranoside]	87741-76-2	C48H82O19	Triterpenoids and its glycosides	GINSENG RADIX ET RHIZOMA	人参
No.0968	Dammar-24-ene-3,6,12,20-tetrol; (3β,6α,12β,20S)-form, 6-O-β-D-Xylopyranoside, 20-O-β-D-glucopyranoside	98474-75-0	C41H70O13	Triterpenoids and its glycosides	GINSENG RADIX ET RHIZOMA	人参
No.0969	Dammar-25-ene-3,12,20,24-tetrol; (3β,12β,20S,24R)-form, 24-Hydroperoxide, 3-O-[β-D-glucopyranosyl-(1→2)-β-D-glucopyranoside], 20-O-β-D-glucopyranoside	227758-58-9	C48H82O20	Triterpenoids and its glycosides	GINSENG RADIX ET RHIZOMA	人参
No.0970	Dammar-25-ene-3,12,20,24-tetrol; (3β,12β,20S,24R)-form, 3,20-Di-O-β-D-glucopyranoside	215720-23-3	C42H72O14	Triterpenoids and its glycosides	GINSENG RADIX ET RHIZOMA	人参
No.0971	Dammar-25-ene-3,12,20,24-tetrol; (3β,12β,20S,24R)-form, 3-O-[β-D-Glucopyranosyl-(1→2)-β-D-glucopyranoside], 20-O-β-D-glucopyranoside	114128-16-4	C48H82O19	Triterpenoids and its glycosides	GINSENG RADIX ET RHIZOMA	人参
No.0972	Dammar-25-ene-3,12,20,24-tetrol; (3β,12β,20S,24S)-form, 24-Hydroperoxide, 3-O-[β-D-glucopyranosyl-(1→2)-β-D-glucopyranoside], 20-O-β-D-glucopyranoside	227758-59-0	C48H82O20	Triterpenoids and its glycosides	GINSENG RADIX ET RHIZOMA	人参
No.0973	Dammar-25-ene-3,12,20,24-tetrol; (3β,12β,20S,24S)-form, 3,20-Di-O-β-D-glucopyranoside	114019-97-5	C42H72O14	Triterpenoids and its glycosides	GINSENG RADIX ET RHIZOMA	人参
No.0974	Dammar-25-ene-3,12,20,24-tetrol; (3β,12β,20S,24S)-form, 3-O-[β-D-Glucopyranosyl-(1→2)-β-D-glucopyranoside], 20-O-β-D-glucopyranoside	156042-23-8	C48H82O19	Triterpenoids and its glycosides	GINSENG RADIX ET RHIZOMA	人参
No.0975	Dammar-25-ene-3,12,20,24-tetrol; (3β,12β,20S,24ζ)-form, 24-Hydroperoxide, 3-O-[6-O-acetyl-β-D-glucopyranosyl-(1→2)-β-D-glucopyranoside], 20-O-β-D-glucopyranoside	937171-08-9	C50H84O21	Triterpenoids and its glycosides	GINSENG RADIX ET RHIZOMA	人参
No.0976	Dammar-25-ene-3,12,20,24-tetrol; (3β,12β,20S,24ζ)-form, 24-Hydroperoxide, 3-O-[β-D-glucopyranosyl-(1→2)-β-D-glucopyranoside], 20-O-[β-D-glucopyranosyl-(1→6)-β-D-glucopyranoside]	193895-49-7	C54H92O25	Triterpenoids and its glycosides	GINSENG RADIX ET RHIZOMA	人参
No.0977	Dammar-25-ene-3,12,20,24-tetrol; (3β,12β,20S,24ζ)-form, 24-Ketone, 3-O-[β-D-glucopyranosyl-(1→2)-β-D-glucopyranoside], 20-O-[β-D-glucopyranosyl-(1→6)-β-D-glucopyranoside]	193895-26-0	C54H90O24	Triterpenoids and its glycosides	GINSENG RADIX ET RHIZOMA	人参
No.0978	Dammar-25-ene-3,12,20,24-tetrol; (3β,12β,20S,24ζ)-form, 24-Ketone, 3-O-[β-D-glucopyranosyl-(1→2)-β-D-glucopyranoside], 20-β-D-glucopyranoside	223710-06-3	C48H80O19	Triterpenoids and its glycosides	GINSENG RADIX ET RHIZOMA	人参
No.0979	Dammar-25-ene-3,12,20,24-tetrol; (3β,12β,20ζ,24ζ)-form, 3-O-[β-D-Glucopyranosyl-(1→2)-β-D-glucopyranoside], 20-O-β-D-glucopyranoside	93376-73-9	C48H82O19	Triterpenoids and its glycosides	GINSENG RADIX ET RHIZOMA	人参
No.0980	Dammar-25-ene-3,6,12,20,24-pentol; (3β,6α,12β,20S,24ζ)-form, 12-O-β-D-Glucopyranoside	920266-90-6	C36H62O10	Triterpenoids and its glycosides	GINSENG RADIX ET RHIZOMA	人参
No.0981	Dammar-25-ene-3,6,12,20,24-pentol; (3β,6α,12β,20S,24ζ)-form, 20-O-β-D-Glucopyranoside	69987-14-0	C36H62O10	Triterpenoids and its glycosides	GINSENG RADIX ET RHIZOMA	人参
No.0982	Dammar-25-ene-3,6,12,20,24-pentol; (3β,6α,12β,20S,24ζ)-form, 24-Hydroperoxide, 20-O-[α-L-arabinopyranosyl-(1→6)-β-D-glucopyranoside]	942586-98-3	C41H70O15	Triterpenoids and its glycosides	GINSENG RADIX ET RHIZOMA	人参
No.0983	Dammar-25-ene-3,6,12,20,24-pentol; (3β,6α,12β,20S,24ζ)-form, 24-Hydroperoxide, 6,20-di-O-β-D-glucopyranoside	942586-96-1	C42H72O16	Triterpenoids and its glycosides	GINSENG RADIX ET RHIZOMA	人参
No.0984	Dammar-25-ene-3,6,12,20,24-pentol; (3β,6α,12β,20S,24ζ)-form, 24-Hydroperoxide, 6-O-[α-L-rhamnopyranosyl-(1→2)-β-D-glucopyranoside], 20-O-β-D-glucopyranoside	937171-10-3	C48H82O20	Triterpenoids and its glycosides	GINSENG RADIX ET RHIZOMA	人参
No.0985	Dammar-25-ene-3,6,12,20,24-pentol; (3β,6α,12β,20S,24ζ)-form, 6-O-[α-L-Rhamnopyranosyl-(1→2)-β-D-glucopyranoside], 20-O-β-D-glucopyranoside (1)	937171-12-5	C48H82O19	Triterpenoids and its glycosides	GINSENG RADIX ET RHIZOMA	人参
No.0986	Dammar-25-ene-3,6,12,20,24-pentol; (3β,6α,12β,20S,24ζ)-form, 6-O-[α-L-Rhamnopyranosyl-(1→2)-β-D-glucopyranoside], 20-O-β-D-glucopyranoside (2)	937171-13-6	C48H82O19	Triterpenoids and its glycosides	GINSENG RADIX ET RHIZOMA	人参
No.0987	Dammara-20(22),24-diene-3,12-diol; (3β,12β,20E)-form, 3-O-[β-D-Glucopyranosyl-(1→2)-β-D-glucopyranoside]	74964-14-0	C42H70O12	Triterpenoids and its glycosides	GINSENG RADIX ET RHIZOMA	人参
No.0988	Dammara-20(22),24-diene-3,12-diol; (3β,12β,20E)-form, 3-O-β-D-Glucopyranoside	166040-90-0	C36H60O7	Triterpenoids and its glycosides	GINSENG RADIX ET RHIZOMA	人参
No.0989	Dammara-20(22),24-diene-3,12-diol; (3β,12β,20Z)-form, 3-O-β-D-Glucopyranoside	105558-26-7	C36H60O7	Triterpenoids and its glycosides	GINSENG RADIX ET RHIZOMA	人参
No.0990	Dammara-20(22),24-diene-3,6,12-triol; (3β,6α,12β,20E)-form	174688-80-3	C30H50O3	Triterpenoids and its glycosides	GINSENG RADIX ET RHIZOMA	人参
No.0991	Dammara-20(22),24-diene-3,6,12-triol; (3β,6α,12β,20E)-form, 6-O-[α-L-Rhamnopyranosyl-(1→2)-β-D-glucopyranoside]	181225-33-2	C42H70O12	Triterpenoids and its glycosides	GINSENG RADIX ET RHIZOMA	人参
No.0992	Dammara-20(22),24-diene-3,6,12-triol; (3β,6α,12β,20E)-form, 6-O-β-D-Glucopyranoside	174721-08-5	C36H60O8	Triterpenoids and its glycosides	GINSENG RADIX ET RHIZOMA	人参
No.0993	Dammara-20(22),24-diene-3,6,12-triol; (3β,6α,12β,20Z)-form, 6-O-[α-L-Rhamnopyranosyl-(1→2)-β-D-glucopyranoside]	126223-28-7	C42H70O12	Triterpenoids and its glycosides	GINSENG RADIX ET RHIZOMA	人参
No.0994	Dammara-20(22),25-diene-3,6,12,24-tetrol; (3β,6α,12β,20(22)E,24ζ)-form, 6-O-β-D-Glucopyranoside	340270-88-4	C36H60O9	Triterpenoids and its glycosides	GINSENG RADIX ET RHIZOMA	人参
No.0995	Dammara-20,24-diene-3,6,12-triol; (3β,6α,12β)-form, 6-O-[α-L-Rhamnopyranosyl-(1→2)-β-D-glucopyranoside]	147419-93-0	C42H70O12	Triterpenoids and its glycosides	GINSENG RADIX ET RHIZOMA	人参
No.0996	Dammara-23,25-diene-3,12,20-triol; (3β,12β,20S,23E)-form, 3-O-[β-D-Glucopyranosyl-(1→2)-β-D-glucopyranoside], 20-O-β-D-glucopyranoside	196302-61-1	C48H80O18	Triterpenoids and its glycosides	GINSENG RADIX ET RHIZOMA	人参
No.0997	Dammara-5,24-diene-3,7,12,20-tetrol; (3β,7β,12β,20S)-form, 20-O-β-D-Glucopyranoside	343780-68-7	C36H60O9	Triterpenoids and its glycosides	GINSENG RADIX ET RHIZOMA	人参
No.0998	Dammara-5,24-diene-3,7,12,20-tetrol; (3β,7β,12β,20S)-form, 3-O-[β-D-Glucopyranosyl-(1→2)-β-D-glucopyranoside], 20-O-[β-D-glucopyranosyl-(1→6)-β-D-glucopyranoside]	208764-54-9	C54H90O24	Triterpenoids and its glycosides	GINSENG RADIX ET RHIZOMA	人参
No.0999	Dammara-5,24-diene-3,7,12,20-tetrol; (3β,7β,12β,20S)-form, 3-O-[β-D-Glucopyranosyl-(1→2)-β-D-glucopyranoside], 20-O-β-D-glucopyranoside	193976-63-5	C48H80O19	Triterpenoids and its glycosides	GINSENG RADIX ET RHIZOMA	人参
No.1000	Dammarane-3,12,20,24,25-pentol; (3β,12β,20S,24ζ)-form, 3-O-[β-D-Glucopyranosyl-(1→2)-β-D-glucopyranoside]	336161-28-5	C42H74O15	Triterpenoids and its glycosides	GINSENG RADIX ET RHIZOMA	人参
No.1001	Dammarane-3,12,20,24,25-pentol; (3β,12β,20S,24ζ)-form, 3-O-[β-D-Glucopyranosyl-(1→2)-β-D-glucopyranoside], 20-O-β-D-glucopyranoside	156398-72-0	C48H84O20	Triterpenoids and its glycosides	GINSENG RADIX ET RHIZOMA	人参
No.1002	Dammarane-3,6,12,20,24,25-hexol; (3β,6α,12β,20S,24R)-form, 6,20-Di-O-β-D-glucopyranoside	226713-28-6	C42H74O16	Triterpenoids and its glycosides	GINSENG RADIX ET RHIZOMA	人参
No.1003	Dammarane-3,6,12,20,24,25-hexol; (3β,6α,12β,20S,24S)-form, 6,20-Di-O-β-D-glucopyranoside	226713-20-8	C42H74O16	Triterpenoids and its glycosides	GINSENG RADIX ET RHIZOMA	人参
No.1004	Dammarane-3,6,12,20,24,25-hexol; (3β,6α,12β,20S,24ζ)-form, 6-O-[α-L-Rhamnopyranosyl-(1→2)-β-D-glucopyranoside]	412328-82-6	C42H74O15	Triterpenoids and its glycosides	GINSENG RADIX ET RHIZOMA	人参
No.1005	Dammarane-3,6,12,20,24,25-hexol; (3β,6α,12β,20S,24ζ)-form, 6-O-β-D-Glucopyranoside	156398-71-9	C36H64O11	Triterpenoids and its glycosides	GINSENG RADIX ET RHIZOMA	人参
No.1006	Dammarane-3,6,12,20,25-pentol; (3β,6α,12β,20R)-form, 6-O-[α-L-Rhamnopyranosyl-(1→2)-β-D-glucopyranoside]	80952-74-5	C42H74O14	Triterpenoids and its glycosides	GINSENG RADIX ET RHIZOMA	人参
No.1007	Danshenol A	189308-08-5	C21H20O4	Quinones	SALVIAE MILTIORRHIZAE RADIX ET RHIZOMA	丹参
No.1008	Danshenol B	189308-09-6	C22H26O4	Quinones	SALVIAE MILTIORRHIZAE RADIX ET RHIZOMA	丹参
No.1009	Danshenspiroketallactone	100414-80-0	C17H16O3	Terpenoids and its derivates	SALVIAE MILTIORRHIZAE RADIX ET RHIZOMA	丹参
No.1010	Danshenspiroketallactone; 13-Epimer	113472-18-7	C17H16O3	Terpenoids and its derivates	SALVIAE MILTIORRHIZAE RADIX ET RHIZOMA	丹参
No.1011	Danshensuan C	80944-40-7	C18H18O9	Phenylpropanoids and its derivates	SALVIAE MILTIORRHIZAE RADIX ET RHIZOMA	丹参
No.1012	Dihydrocatalpolgenin; 1-O-β-D-Glucopyranoside(1β—	6736-86-3	C15H24O10	Terpenoids and its derivates	REHMANNIAE RADIX	地黄
No.1013	E 232	128718-46-7	C24H28O4	Volatile oils	ANGELICAE SINENSIS RADIX	当归
No.1014	Ergost-5-en-3-ol; (3β,24ζ)-form	23929-42-2	C28H48O	Steroids and its glycosides	GINSENG RADIX ET RHIZOMA	人参
No.1015	Ergost-7-en-3-ol; (3β,5α,24R)-form	20304-54-5	C28H48O	Steroids and its glycosides	TRICHOSANTHIS FRUCTUS	瓜蒌
No.1016	Euchrenone a2; (S)-form, 5-Deoxy	157414-03-4	C25H26O4	Flavonoids and its glycosides	GLYCYRRHIZAE RADIX ET RHIZOMA	甘草
No.1017	Formyltanshinone	126979-80-4	C18H10O4	Quinones	SALVIAE MILTIORRHIZAE RADIX ET RHIZOMA	丹参
No.1018	Furost-20(22)-ene-2,3,26-triol; (2β,3β,5β,25R)-form, 3-O-[β-D-Glucopyranosyl-(1→2)-β-D-galactopyranoside], 26-O-β-D-glucopyranoside	159935-11-2	C45H74O19	Steroids and its glycosides	ALLII MACROSTEMONIS BULBUS	薤白
No.1019	Furost-20(22)-ene-3,26-diol; (3β,5α,25R)-form, 3-O-[β-D-Glucopyranosyl-(1→2)-[β-D-glucopyranosyl-(1→3)]-β-D-glucopyranosyl-(1→4)-β-D-galactopyranoside], 26-O-β-D-glucopyranoside	151140-39-5	C57H94O28	Steroids and its glycosides	ALLII MACROSTEMONIS BULBUS	薤白
No.1020	Furost-20(22)-ene-3,26-diol; (3β,5α,25R)-form, 3-O-[β-D-Glucopyranosyl-(1→2)-β-D-galactopyranoside], 26-O-β-D-glucopyranoside	151215-11-1	C45H74O18	Steroids and its glycosides	ALLII MACROSTEMONIS BULBUS	薤白
No.1021	Furost-20(22)-ene-3,26-diol; (3β,5β,25S)-form, 3-O-[α-L-Rhamnopyranosyl-(1→4)-β-D-glucopyranoside], 26-O-β-D-glucopyranoside	630055-42-4	C45H74O17	Steroids and its glycosides	ASPARAGI RADIX	天冬
No.1022	Furost-25(27)-ene-1,3,6,22,26-pentol; (1β,3β,5β,6β,22α)-form, 3-O-β-D-Galactopyranoside, 26-O-β-D-glucopyranoside	500784-83-9	C39H64O16	Steroids and its glycosides	TRICHOSANTHIS FRUCTUS; ALLII MACROSTEMONIS BULBUS	瓜蒌、薤白
No.1023	Furost-25(27)-ene-3,12,22,26-tetrol; (3β,12β,22ζ)-form, 12-Ketone, 3-O-[β-D-galactopyranosyl-(1→2)-β-D-glucopyranoside], 26-O-β-D-glucopyranoside	162413-63-0	C45H72O20	Steroids and its glycosides	ALLII MACROSTEMONIS BULBUS	薤白
No.1024	Furost-25(27)-ene-3,12,22,26-tetrol; (3β,12β,22ζ)-form, 3-O-[β-D-Galactopyranosyl-(1→2)-β-D-glucopyranoside], 26-O-β-D-glucopyranoside	162413-62-9	C45H74O20	Steroids and its glycosides	ALLII MACROSTEMONIS BULBUS	薤白
No.1025	Furost-25(27)-ene-3,12,22,26-tetrol; (3β,12β,22ζ)-form, 3-O-[β-D-Galactopyranosyl-(1→2)-β-D-glucopyranoside], 26-O-β-D-glucopyranoside, 22-Me ether	162413-64-1	C46H76O20	Steroids and its glycosides	ALLII MACROSTEMONIS BULBUS	薤白
No.1026	Furost-5-ene-3,14,22,26-tetrol; (3β,14α,22ζ,25R)-form, 3-O-[α-L-Rhamnopyranosyl-(1→2)-β-D-glucopyranoside], 26-O-β-D-glucopyranoside	313054-36-3	C45H74O19	Steroids and its glycosides	OPHIOPOGONIS RADIX	麦冬
No.1027	Furostane-1,2,3,6,22,26-hexol; (1β,2β,3β,5β,6α,22ζ,25R)-form, 25,27-Didehydro, 26-O-β-D-glucopyranoside	918967-86-9	C33H54O12	Steroids and its glycosides	ALLII MACROSTEMONIS BULBUS	薤白
No.1028	Furostane-1,2,3,6,22,26-hexol; (1β,2β,3β,5β,6α,22ζ,25R)-form, 26-O-β-D-Glucopyranoside	918967-85-8	C33H56O12	Steroids and its glycosides	ALLII MACROSTEMONIS BULBUS	薤白
No.1029	Furostane-2,3,22,26-tetrol; (2β,3β,5β,22ζ,25R)-form, 22-Me ether, 3-O-[β-D-glucopyranosyl-(1→2)-β-D-galactopyranoside], 26-O-β-D-glucopyranoside	159935-10-1	C46H78O20	Steroids and its glycosides	ALLII MACROSTEMONIS BULBUS	薤白
No.1030	Furostane-2,3,22,26-tetrol; (2β,3β,5β,22ζ,25R)-form, 3-O-[β-D-Glucopyranosyl-(1→2)-β-D-galactopyranoside], 26-O-β-D-glucopyranoside	159935-09-8	C45H76O20	Steroids and its glycosides	ALLII MACROSTEMONIS BULBUS	薤白
No.1031	Furostane-3,22,26-triol; (3β,5β,22α,25S)-form, 22-Me ether, 3-O-[α-L-rhamnopyranosyl-(1→4)-β-D-glucopyranoside], 26-O-β-D-glucopyranoside	557769-33-2	C46H78O18	Steroids and its glycosides	ASPARAGI RADIX	天冬
No.1032	Furostane-3,22,26-triol; (3β,5β,22α,25S)-form, 3-O-[α-L-Rhamnopyranosyl-(1→4)-β-D-glucopyranoside], 26-O-β-D-glucopyranoside	557769-32-1	C45H76O18	Steroids and its glycosides	ASPARAGI RADIX	天冬
No.1033	Furostane-3,22,26-triol; (3β,5β,22ζ,25S)-form, 22-Me ether, 3-O-[β-D-glucopyranosyl-(1→２)-β-D-xylopyranosyl-(1→4)-α-L-rhamnopyranosyl-(1→６)-β-D-glucopyranoside], 26-O-β-D-glucopyranoside	72947-82-1	C57H96O27	Steroids and its glycosides	ASPARAGI RADIX	天冬
No.1034	Furostane-3,22,26-triol; (3β,5β,22ζ,25S)-form, 22-Me ether, 3-O-[β-D-xylopyranosyl-(1→4)-[α-L-rhamnopyranosyl-(1→6)]-β-D-glucopyranoside], 26-β-D-glucopyranoside	72947-81-0	C51H86O22	Steroids and its glycosides	ASPARAGI RADIX	天冬
No.1035	Furostane-3,22,26-triol; (3β,5β,22ζ,25S)-form, 22-Me ether, 3-O-[β-D-xylopyranosyl-(1→4)-β-D-glucopyranoside], 26-β-D-glucopyranoside	72947-79-6	C45H76O18	Steroids and its glycosides	ASPARAGI RADIX	天冬
No.1036	Furostane-3,22,26-triol; (3β,5β,22ζ,25S)-form, 3-O-[α-L-Rhamnopyranosyl-(1→6)-β-D-glucopyranoside], 26-β-D-glucopyranoside	72947-84-3	C45H76O18	Steroids and its glycosides	ASPARAGI RADIX	天冬
No.1037	Furostane-3,6,22,26-tetrol; (3β,5α,6β,22ζ-25R)-form, 6-Ketone, 3-O-[α-L-arabinopyranosyl-(1→6)-[β-D-xylopyranosyl-(1→4)]-β-D-glucopyranoside], 26-O-β-D-glucopyranoside	123941-66-2	C49H80O23	Steroids and its glycosides	ALLII MACROSTEMONIS BULBUS	薤白
No.1038	Furostα-5,20(22)-diene-3,26-diol; (3β,25R)-form, 3-O-[α-L-Rhamnopyranosyl-(1→2)-[α-L-rhamnopyranosyl-(1→4)]-β-D-glucopyranoside], 26-O-β-D-glucopyranoside	102115-79-7	C51H82O21	Steroids and its glycosides	ASPARAGI RADIX	天冬
No.1039	Furostα-5,20(22)-diene-3,26-diol; (3β,25S)-form, 3-O-[α-L-Rhamnopyranosyl-(1→2)-[α-L-rhamnopyranosyl-(1→4)]-β-D-glucopyranoside], 26-O-β-D-glucopyranoside	117557-44-5	C51H82O21	Steroids and its glycosides	ASPARAGI RADIX	天冬
No.1040	Gancaonin C	124596-87-8	C20H18O6	Flavonoids and its glycosides	GLYCYRRHIZAE RADIX ET RHIZOMA	甘草
No.1041	Gancaonin C; 3'-Hydroxy, 4'-Me ether	124596-88-9	C21H20O7	Flavonoids and its glycosides	GLYCYRRHIZAE RADIX ET RHIZOMA	甘草
No.1042	Gancaonin F	126716-33-4	C21H16O6	Flavonoids and its glycosides	GLYCYRRHIZAE RADIX ET RHIZOMA	甘草
No.1043	Gancaonin F; 3,4-Dihydro	23013-86-7	C21H18O6	Flavonoids and its glycosides	GLYCYRRHIZAE RADIX ET RHIZOMA	甘草
No.1044	Gancaonin R	134958-53-5	C24H30O4	Stilbenoids	GLYCYRRHIZAE RADIX ET RHIZOMA	甘草
No.1045	Gancaonin S	134958-54-6	C24H30O4	Stilbenoids	GLYCYRRHIZAE RADIX ET RHIZOMA	甘草
No.1046	Gancaonin T	134958-55-7	C24H30O5	Stilbenoids	GLYCYRRHIZAE RADIX ET RHIZOMA	甘草
No.1047	Gancaonin U	134958-56-8	C24H28O4	Stilbenoids	GLYCYRRHIZAE RADIX ET RHIZOMA	甘草
No.1048	Gancaonin V	134958-57-9	C19H20O4	Stilbenoids	GLYCYRRHIZAE RADIX ET RHIZOMA	甘草
No.1049	Gibberellin A20; 12α-Hydroxy, 1,2-didehydro	357401-45-7	C19H22O6	Terpenoids and its derivates	PERSICAE SEMEN	桃仁
No.1050	Gibberellin A20; 1α-Hydroxy	83455-35-0	C19H24O6	Terpenoids and its derivates	PERSICAE SEMEN	桃仁
No.1051	Gibberellin A3; 12α,15β-Dihydroxy	32165-30-3	C19H22O8	Terpenoids and its derivates	PERSICAE SEMEN	桃仁
No.1052	Gibberellin A3; 12α,15β-Dihydroxy, 1,2-dihydro	138703-93-2	C19H24O8	Terpenoids and its derivates	PERSICAE SEMEN	桃仁
No.1053	Gibberellin A9; 1,2-Didehydro	59102-35-1	C19H22O4	Terpenoids and its derivates	PERSICAE SEMEN	桃仁
No.1054	Gibberellin A9; 12α-Hydroxy	52846-39-6	C19H24O5	Terpenoids and its derivates	PERSICAE SEMEN	桃仁
No.1055	Gibberellin A9; 12α-Hydroxy, 1,2-didehydro	357401-43-5	C19H22O5	Terpenoids and its derivates	PERSICAE SEMEN	桃仁
No.1056	Gibberellin A9; 12β-Hydroxy	90364-70-8	C19H24O5	Terpenoids and its derivates	PERSICAE SEMEN	桃仁
No.1057	Gibberellin A9; 12β-Hydroxy, 1,2-didehydro	357401-44-6	C19H22O5	Terpenoids and its derivates	PERSICAE SEMEN	桃仁
No.1058	Gibberellin A9; 1α-Hydroxy	328058-45-3	C19H24O5	Terpenoids and its derivates	PERSICAE SEMEN	桃仁
No.1059	Gingerdiols			Volatile oils	ZINGIBERIS RHIZOMA RECENS	生姜
No.1060	Gingerdiols; [10]-Gingerdiol, 1,2-Didehydro, 5-ketone		C21H32O4	Volatile oils	ZINGIBERIS RHIZOMA RECENS	生姜
No.1061	Gingerdiols; [10]-Gingerdiol, 4'-Me ether, 3,5-di-Ac		C26H42O6	Volatile oils	ZINGIBERIS RHIZOMA RECENS	生姜
No.1062	Gingerdiols; [4]-Gingerdiol, 3,5-Di-Ac	53254-50-5	C19H28O6	Volatile oils	ZINGIBERIS RHIZOMA RECENS	生姜
No.1063	Gingerdiols; [4]-Gingerdiol, 3-Ac		C17H26O5	Volatile oils	ZINGIBERIS RHIZOMA RECENS	生姜
No.1064	Gingerdiols; [4]-Gingerdiol, 4'-Me ether, 3,5-di-Ac		C20H30O6	Volatile oils	ZINGIBERIS RHIZOMA RECENS	生姜
No.1065	Gingerdiols; [4]-Gingerdiol, 4'-Me ether, 5-Ac		C18H28O5	Volatile oils	ZINGIBERIS RHIZOMA RECENS	生姜
No.1066	Gingerdiols; [4]-Gingerdiol, 5-Ac		C17H26O5	Volatile oils	ZINGIBERIS RHIZOMA RECENS	生姜
No.1067	Gingerdiols; [4]-Gingerdiol, 5-Ketone		C15H22O4	Volatile oils	ZINGIBERIS RHIZOMA RECENS	生姜
No.1068	Gingerdiols; [6]-Gingerdiol, 3,5-Di-Ac	143615-75-2	C21H32O6	Volatile oils	ZINGIBERIS RHIZOMA RECENS	生姜
No.1069	Gingerdiols; [6]-Gingerdiol, 3-Ac	143519-17-9	C19H30O5	Volatile oils	ZINGIBERIS RHIZOMA RECENS	生姜
No.1070	Gingerdiols; [6]-Gingerdiol, 3-Epimer	143615-76-3	C17H28O4	Volatile oils	ZINGIBERIS RHIZOMA RECENS	生姜
No.1071	Gingerdiols; [6]-Gingerdiol, 3-Epimer, 4'-O-β-D-glucopyranoside	260350-71-8	C23H38O9	Volatile oils	ZINGIBERIS RHIZOMA RECENS	生姜
No.1072	Gingerdiols; [6]-Gingerdiol, 3-Epimer, 5-O-β-D-glucopyranoside	260350-72-9	C23H38O9	Volatile oils	ZINGIBERIS RHIZOMA RECENS	生姜
No.1073	Gingerdiols; [6]-Gingerdiol, 4'-Me ether, 3,5-di-Ac	143519-18-0	C22H34O6	Volatile oils	ZINGIBERIS RHIZOMA RECENS	生姜
No.1074	Gingerdiols; [6]-Gingerdiol, 4'-Me ether, 5-Ac		C20H32O5	Volatile oils	ZINGIBERIS RHIZOMA RECENS	生姜
No.1075	Gingerdiols; [6]-Gingerdiol, 5-Ac	143519-16-8	C19H30O5	Volatile oils	ZINGIBERIS RHIZOMA RECENS	生姜
No.1076	Gingerdiols; [6]-Gingerdiol, 5-Deoxy		C17H28O3	Volatile oils	ZINGIBERIS RHIZOMA RECENS	生姜
No.1077	Gingerdiols; [6]-Gingerdiol, 5-Deoxy, 3-Ac		C19H30O4	Volatile oils	ZINGIBERIS RHIZOMA RECENS	生姜
No.1078	Gingerdiols; [6]-Gingerdiol, 5-Deoxy, 4'-Me ether, 3-Ac		C20H32O4	Volatile oils	ZINGIBERIS RHIZOMA RECENS	生姜
No.1079	Gingerdiols; [6]-Gingerdiol, Stereoisomer, 5-Ac		C19H30O5	Volatile oils	ZINGIBERIS RHIZOMA RECENS	生姜
No.1080	Gingerdiols; [7]-Gingerdiol, 5-Ac		C20H32O5	Volatile oils	ZINGIBERIS RHIZOMA RECENS	生姜
No.1081	Gingerdiols; [8]-Gingerdiol, 3,5-Di-Ac		C23H36O6	Volatile oils	ZINGIBERIS RHIZOMA RECENS	生姜
No.1082	Gingerdiols; [8]-Gingerdiol, 4'-Me ether, di-Ac		C24H38O6	Volatile oils	ZINGIBERIS RHIZOMA RECENS	生姜
No.1083	Gingerdiones; [10]-Gingerdione	79067-90-6	C21H32O4	Volatile oils	ZINGIBERIS RHIZOMA RECENS	生姜
No.1084	Gingerdiones; [10]-Gingerdione, 1',2'-Didehydro	82206-04-0	C21H30O4	Volatile oils	ZINGIBERIS RHIZOMA RECENS	生姜
No.1085	Gingerdiones; [12]-Gingerdione	91815-31-5	C23H36O4	Volatile oils	ZINGIBERIS RHIZOMA RECENS	生姜
No.1086	Gingerdiones; [3]-Gingerdione, 1',2'-Didehydro		C14H16O4	Volatile oils	ZINGIBERIS RHIZOMA RECENS	生姜
No.1087	Gingerdiones; [6]-Gingerdione	61871-71-4	C17H24O4	Volatile oils	ZINGIBERIS RHIZOMA RECENS	生姜
No.1088	Gingerdiones; [6]-Gingerdione, 1',2'-Didehydro	76060-35-0	C17H22O4	Volatile oils	ZINGIBERIS RHIZOMA RECENS	生姜
No.1089	Gingerdiones; [8]-Gingerdione	77334-06-6	C19H28O4	Volatile oils	ZINGIBERIS RHIZOMA RECENS	生姜
No.1090	Gingerdiones; [8]-Gingerdione, 1,2-Didehydro	77334-08-8	C19H26O4	Volatile oils	ZINGIBERIS RHIZOMA RECENS	生姜
No.1091	Gingerglycolipid A	145937-22-0	C33H56O14	Glycosides	ZINGIBERIS RHIZOMA RECENS	生姜
No.1092	Gingerglycolipid A; 12',13',15',16'-Tetrahydro	35949-86-1	C33H60O14	Glycosides	ZINGIBERIS RHIZOMA RECENS	生姜
No.1093	Gingerglycolipid A; 15',16'-Dihydro	88168-90-5	C33H58O14	Glycosides	ZINGIBERIS RHIZOMA RECENS	生姜
No.1094	Gingesulfonic acids; [4]-Gingesulfonic acid	532929-69-4	C15H22O6S	Volatile oils	ZINGIBERIS RHIZOMA RECENS	生姜
No.1095	Gingesulfonic acids; [6]-Gingesulfonic acid	145937-21-9	C17H26O6S	Volatile oils	ZINGIBERIS RHIZOMA RECENS	生姜
No.1096	Ginsenine	952428-16-9	C13H14N2O2	Alkaloids	GINSENG RADIX ET RHIZOMA	人参
No.1097	Ginsenol	117591-80-7	C15H26O	Terpenoids and its derivates	GINSENG RADIX ET RHIZOMA	人参
No.1098	Ginsenoyne I	141947-40-2	C17H26O2	Volatile oils	GINSENG RADIX ET RHIZOMA	人参
No.1099	Ginsenoyne M		C32H46O2	Volatile oils	GINSENG RADIX ET RHIZOMA	人参
No.1100	Ginsenoyne M; D3,15-Isomer		C32H46O2	Volatile oils	GINSENG RADIX ET RHIZOMA	人参
No.1101	Ginsenoyne N		C32H46O2	Volatile oils	GINSENG RADIX ET RHIZOMA	人参
No.1102	Ginsinsene	871660-97-8	C15H24	Terpenoids and its derivates	GINSENG RADIX ET RHIZOMA	人参
No.1103	Glabridin; (±)-form, 3,4-Didehydro	214283-58-6	C20H18O4	Flavonoids and its glycosides	GLYCYRRHIZAE RADIX ET RHIZOMA	甘草
No.1104	Glabridin; (R)-form	59870-68-7	C20H20O4	Flavonoids and its glycosides	GLYCYRRHIZAE RADIX ET RHIZOMA	甘草
No.1105	Glabridin; (R)-form, 2'-Me ether	211099-37-5	C21H22O4	Flavonoids and its glycosides	GLYCYRRHIZAE RADIX ET RHIZOMA	甘草
No.1106	Glabridin; (R)-form, 3'-Hydroxy, 4'-Me ether	74046-05-2	C21H22O5	Flavonoids and its glycosides	GLYCYRRHIZAE RADIX ET RHIZOMA	甘草
No.1107	Glabridin; (R)-form, 4'-Me ether	68978-09-6	C21H22O4	Flavonoids and its glycosides	GLYCYRRHIZAE RADIX ET RHIZOMA	甘草
No.1108	Glabrocoumarin	866021-47-8	C20H16O5	Flavonoids and its glycosides	GLYCYRRHIZAE RADIX ET RHIZOMA	甘草
No.1109	Glabrone	60008-02-8	C20H16O5	Flavonoids and its glycosides	GLYCYRRHIZAE RADIX ET RHIZOMA	甘草
No.1110	Glutinoside	103744-80-5	C15H23ClO10	Terpenoids and its derivates	REHMANNIAE RADIX	地黄
No.1111	Glycerol 1,3-dialkanoates; Glycerol 1,3-dihexadecanoate	502-52-3	C35H68O5	Volatile oils	GINSENG RADIX ET RHIZOMA	人参
No.1112	Glycerol 1-alkanoates; Glycerol 1-(24-hydroxytetracosanoate)	162522-33-0	C27H54O5	Volatile oils	BORNEOLUM	天然冰片
No.1113	Glycerol tri-9,11,13-octadecatrienoate; (9Z,9'Z,9''Z,11E,11'E,11''E,13Z,13'Z,13''Z)-form	168252-51-5	C57H92O6	Fatty acid	TRICHOSANTHIS FRUCTUS	瓜蒌
No.1114	Glycinflanin C	142750-24-1	C25H26O5	Volatile oils	GLYCYRRHIZAE RADIX ET RHIZOMA	甘草
No.1115	Glycinflanin C; 2'-Deoxy, 6-hydroxy	142542-84-5	C25H26O5	Volatile oils	GLYCYRRHIZAE RADIX ET RHIZOMA	甘草
No.1116	Glycyrin; 7-O-De-Me	94805-82-0	C21H20O6	Phenylpropanoids and its derivates	GLYCYRRHIZAE RADIX ET RHIZOMA	甘草
No.1117	Glycyrrhiza Triterpene	26569-28-8	C30H46O5	Triterpenoids and its glycosides	GLYCYRRHIZAE RADIX ET RHIZOMA	甘草
No.1118	Glycyrrhizic acid	1405-86-3	C42H62O16	Triterpenoids and its glycosides	GLYCYRRHIZAE RADIX ET RHIZOMA	甘草
No.1119	Glycyrrhizic acid; 1'-Epimer	103000-77-7	C42H62O16	Flavonoids and its glycosides	GLYCYRRHIZAE RADIX ET RHIZOMA	甘草
No.1120	Glycyrrhizol B	877373-01-8	C21H18O5	Flavonoids and its glycosides	GLYCYRRHIZAE RADIX ET RHIZOMA	甘草
No.1121	Glyinflanin A	142542-83-4	C25H28O5	Flavonoids and its glycosides	GLYCYRRHIZAE RADIX ET RHIZOMA	甘草
No.1122	Glyinflanin B	142750-23-0	C20H18O5	Flavonoids and its glycosides	GLYCYRRHIZAE RADIX ET RHIZOMA	甘草
No.1123	Glyinflanin C	142750-24-1	C25H26O5	Flavonoids and its glycosides	GLYCYRRHIZAE RADIX ET RHIZOMA	甘草
No.1124	Glyinflanin D	142750-25-2	C25H24O5	Flavonoids and its glycosides	GLYCYRRHIZAE RADIX ET RHIZOMA	甘草
No.1125	Glyinflanin E	164123-51-7	C25H28O6	Flavonoids and its glycosides	GLYCYRRHIZAE RADIX ET RHIZOMA	甘草
No.1126	Glyinflanin F	164123-52-8	C25H28O6	Flavonoids and its glycosides	GLYCYRRHIZAE RADIX ET RHIZOMA	甘草
No.1127	Glyinflanin G	164123-53-9	C25H24O5	Flavonoids and its glycosides	GLYCYRRHIZAE RADIX ET RHIZOMA	甘草
No.1128	Glyinflanin G; 8''-Deoxy, 3',4'-dihydro	944257-60-7	C25H26O4	Flavonoids and its glycosides	GLYCYRRHIZAE RADIX ET RHIZOMA	甘草
No.1129	Glyinflanin H	164123-54-0	C19H16O4	Flavonoids and its glycosides	GLYCYRRHIZAE RADIX ET RHIZOMA	甘草
No.1130	Glyinflanin I; (R)-form	164123-55-1	C25H28O4	Flavonoids and its glycosides	GLYCYRRHIZAE RADIX ET RHIZOMA	甘草
No.1131	Glyinflanin J; (+)-form	164123-56-2	C25H26O4	Flavonoids and its glycosides	GLYCYRRHIZAE RADIX ET RHIZOMA	甘草
No.1132	Glyinflanin K; (R)-form	164123-57-3	C25H26O4	Flavonoids and its glycosides	GLYCYRRHIZAE RADIX ET RHIZOMA	甘草
No.1133	Glyzarin	62820-28-4	C18H14O4	Flavonoids and its glycosides	GLYCYRRHIZAE RADIX ET RHIZOMA	甘草
No.1134	Harpagide; 8-O-(2-Hydroxycinnamoyl)	221003-22-1	C24H30O12	Phenylpropanoids and its derivates	SCROPHULARIAE RADIX	玄参
No.1135	Harpagide; 8-O-(4-Hydroxy-3-methoxy-E-cinnamoyl)	221003-20-9	C25H32O13	Phenylpropanoids and its derivates	SCROPHULARIAE RADIX	玄参
No.1136	Harpagide; 8-O-E-Cinnamoyl, 6'-Ac	297136-96-0	C26H32O12	Phenylpropanoids and its derivates	SCROPHULARIAE RADIX	玄参
No.1137	Harpagide; 8-O-E-Cinnamoyl, 6-O-α-D-galactopyranoside	221010-22-6	C30H40O16	Phenylpropanoids and its derivates	SCROPHULARIAE RADIX	玄参
No.1138	Hexatriacontanoic acid	4299-38-1	C36H72O2	Fatty acid	GINSENG RADIX ET RHIZOMA	人参
No.1139	Hinokiresinol; (S)-(Z)-form	96895-25-9	C17H16O2	Phenylpropanoids and its derivates	ASPARAGI RADIX	天冬
No.1140	Hinokiresinol; (ζ)-(Z)-form, 3''-Hydroxy, 4''-Me ether		C18H18O3	Phenylpropanoids and its derivates	ASPARAGI RADIX	天冬
No.1141	Hinokiresinol; (ζ)-(Z)-form, 3''-Methoxy	90332-37-9	C18H18O3	Phenylpropanoids and its derivates	ASPARAGI RADIX	天冬
No.1142	Hispaglabridin A; (R)-form	68978-03-0	C25H28O4	Flavonoids and its glycosides	GLYCYRRHIZAE RADIX ET RHIZOMA	甘草
No.1143	Hispaglabridin B; (R)-form	68978-02-9	C25H26O4	Flavonoids and its glycosides	GLYCYRRHIZAE RADIX ET RHIZOMA	甘草
No.1144	Homosenkyunolide H	850011-86-8	C13H18O4	Volatile oils	ANGELICAE SINENSIS RADIX	当归
No.1145	Homosenkyunolide H; 6-Epimer	850011-87-9	C13H18O4	Volatile oils	ANGELICAE SINENSIS RADIX	当归
No.1146	Hydroxysafflor yellow A	146087-19-6	C27H32O16	Glycosides	CARTHAMI FLOS	红花
No.1147	Hydroxytyrosol 1-glycosides; 1-O-[α-L-Rhamnopyranosyl-(1→3)-[3,4-dihydroxy-E-cinnamoyl-(→6)]-β-D-glucopyranoside]	61303-13-7	C29H36O15	Glycosides	REHMANNIAE RADIX	地黄
No.1148	Hydroxytyrosol 1-glycosides; 1-O-[β-D-Galactopyranosyl-(1→6)-[α-L-rhamnopyranosyl-(1→3)][4-hydroxy-3-methoxy-E-cinnamoyl-(→4)]-β-D-glucopyranoside]	120444-60-2	C36H48O20	Glycosides	REHMANNIAE RADIX	地黄
No.1149	Hydroxytyrosol 1-glycosides; 1-O-[β-D-Galactopyranosyl-(1→6)-[α-L-rhamnopyranosyl-(1→3)][4-hydroxy-3-methoxy-Z-cinnamoyl-(→4)]-β-D-glucopyranoside]	120406-36-2	C36H48O20	Glycosides	REHMANNIAE RADIX	地黄
No.1150	Hydroxytyrosol 1-glycosides; 1-O-[β-D-Galactopyranosyl-(1→6)-[α-L-rhamnopyranosyl-(1→3)][4-hydroxy-E-cinnamoyl-(→4)]-β-D-glucopyranoside]	120406-35-1	C35H46O19	Glycosides	REHMANNIAE RADIX	地黄
No.1151	Hydroxytyrosol 1-glycosides; 1-O-[β-D-Glucopyranosyl-(1→6)-[α-L-rhamnopyranosyl-(1→3)][3,4-dihydroxy-E-cinnamoyl-(→4)]-β-D-glucopyranoside]	108648-07-3	C35H46O20	Glycosides	REHMANNIAE RADIX	地黄
No.1152	Isochandalone; 3'',6',-Dihydroxy, 2'',3''-dihydro	181476-22-2	C25H26O7	Flavonoids and its glycosides	GLYCYRRHIZAE RADIX ET RHIZOMA	甘草
No.1153	Isocryptotanshinone	22550-15-8	C19H20O3	Quinones	SALVIAE MILTIORRHIZAE RADIX ET RHIZOMA	丹参
No.1154	Isocryptotanshinone; 1-Oxo	154466-18-9	C19H18O4	Quinones	SALVIAE MILTIORRHIZAE RADIX ET RHIZOMA	丹参
No.1155	Isogingerols; [4]-Isogingerol	748159-49-1	C15H22O4	Volatile oils	ZINGIBERIS RHIZOMA RECENS	生姜
No.1156	Isogingerols; [6]-Isogingerol, Me ether	23513-10-2	C18H28O4	Volatile oils	ZINGIBERIS RHIZOMA RECENS	生姜
No.1157	Isoglycycoumarin	117038-82-1	C21H20O6	Phenylpropanoids and its derivates	GLYCYRRHIZAE RADIX ET RHIZOMA	甘草
No.1158	Isolimonic acid; 17-O-β-D-Glucopyranoside		C32H44O15	Glycosides	AURANTII FRUCTUS	枳壳
No.1159	Isomangiferin; 7-Me ether	83159-39-1	C20H20O11	Flavonoids and its glycosides	POLYGALAE RADIX	远志
No.1160	Isomangiferin; 7-Me ether, 6'-β-D-apiofuranosyl		C25H28O15	Flavonoids and its glycosides	POLYGALAE RADIX	远志
No.1161	Isoneocryptotanshinone II	894809-49-5	C17H18O3	Quinones	SALVIAE MILTIORRHIZAE RADIX ET RHIZOMA	丹参
No.1162	Isoophiopogonone A	75239-61-1	C18H14O6	Flavonoids and its glycosides	OPHIOPOGONIS RADIX	麦冬
No.1163	Isoophiopogonone A; 2'-Hydroxy	149155-31-7	C18H14O7	Flavonoids and its glycosides	OPHIOPOGONIS RADIX	麦冬
No.1164	Isopropylbenzene	98-82-8	C9H12	Volatile oils	ZINGIBERIS RHIZOMA RECENS	生姜
No.1165	Isotanshinone I	20958-17-2	C18H12O3	Quinones	SALVIAE MILTIORRHIZAE RADIX ET RHIZOMA	丹参
No.1166	Isotanshinone I; 15,16-Dihydro	20958-18-3	C18H14O3	Quinones	SALVIAE MILTIORRHIZAE RADIX ET RHIZOMA	丹参
No.1167	Isotanshinone IIB	109664-01-9	C19H18O4	Quinones	SALVIAE MILTIORRHIZAE RADIX ET RHIZOMA	丹参
No.1168	Isotanshinone IIB; 18-Deoxy	20958-15-0	C19H18O3	Quinones	SALVIAE MILTIORRHIZAE RADIX ET RHIZOMA	丹参
No.1169	Jasmololone; (ζ,Z)-form	54383-66-3	C11H16O2	Volatile oils	OPHIOPOGONIS RADIX	麦冬
No.1170	Jiocarotenoside A1	138195-44-5	C21H34O9	Glycosides	REHMANNIAE RADIX	地黄
No.1171	Jiocarotenoside A1; (9Z)-isomer	138256-88-9	C21H34O9	Glycosides	REHMANNIAE RADIX	地黄
No.1172	Jiofuran	124902-19-8	C9H12O4	Terpenoids and its derivates	REHMANNIAE RADIX	地黄
No.1173	Jioglutin E	128397-37-5	C11H20O5	Terpenoids and its derivates	REHMANNIAE RADIX	地黄
No.1174	Jioglutolide	124902-18-7	C9H14O4	Terpenoids and its derivates	REHMANNIAE RADIX	地黄
No.1175	Jioglutoside B	124168-00-9	C23H34O13	Terpenoids and its derivates	REHMANNIAE RADIX	地黄
No.1176	Kaempferol 3-glycosides; Diglycosides, 3-O-[6-O-Acetyl-β-D-glucopyranosyl-(1→4)-α-L-rhamnopyranoside]	61358-52-9	C29H32O16	Flavonoids and its glycosides	PERSICAE SEMEN	桃仁
No.1177	Kaempferol 3-glycosides; Diglycosides, 3-O-[β-D-Glucopyranosyl-(1→2)-β-D-galactopyranoside]	31512-06-8	C27H30O16	Flavonoids and its glycosides	GINSENG RADIX ET RHIZOMA	人参
No.1178	Kaempferol 3-glycosides; Diglycosides, 3-O-[β-D-Glucopyranosyl-(1→4)-α-L-rhamnopyranoside]	52657-01-9	C27H30O15	Flavonoids and its glycosides	PERSICAE SEMEN	桃仁
No.1179	Kanzonol F	152511-44-9	C26H28O5	Flavonoids and its glycosides	GLYCYRRHIZAE RADIX ET RHIZOMA	甘草
No.1180	Kanzonol H	152511-46-1	C26H32O5	Flavonoids and its glycosides	GLYCYRRHIZAE RADIX ET RHIZOMA	甘草
No.1181	Kanzonol I	152546-94-6	C27H32O5	Flavonoids and its glycosides	GLYCYRRHIZAE RADIX ET RHIZOMA	甘草
No.1182	Kanzonol J	152511-47-2	C26H30O5	Flavonoids and its glycosides	GLYCYRRHIZAE RADIX ET RHIZOMA	甘草
No.1183	Kanzonol L	156281-31-1	C30H32O6	Flavonoids and its glycosides	GLYCYRRHIZAE RADIX ET RHIZOMA	甘草
No.1184	Kanzonol N	156250-71-4	C22H24O6	Flavonoids and its glycosides	GLYCYRRHIZAE RADIX ET RHIZOMA	甘草
No.1185	Kanzonol N; 4'-Me ether	156250-70-3	C23H26O6	Flavonoids and its glycosides	GLYCYRRHIZAE RADIX ET RHIZOMA	甘草
No.1186	Kanzonol O	156250-69-0	C22H22O6	Flavonoids and its glycosides	GLYCYRRHIZAE RADIX ET RHIZOMA	甘草
No.1187	Kanzonol U	178330-48-8	C19H16O4	Phenylpropanoids and its derivates	GLYCYRRHIZAE RADIX ET RHIZOMA	甘草
No.1188	Kanzonol V	184584-65-4	C24H24O4	Phenylpropanoids and its derivates	GLYCYRRHIZAE RADIX ET RHIZOMA	甘草
No.1189	Kanzonol W	184584-82-5	C20H16O5	Phenylpropanoids and its derivates	GLYCYRRHIZAE RADIX ET RHIZOMA	甘草
No.1190	Kanzonol W; 4'-Me ether		C21H18O5	Phenylpropanoids and its derivates	GLYCYRRHIZAE RADIX ET RHIZOMA	甘草
No.1191	Kanzonol Y; (R)-form	184584-87-0	C25H30O5	Flavonoids and its glycosides	GLYCYRRHIZAE RADIX ET RHIZOMA	甘草
No.1192	Kanzonol Z	220860-37-7	C25H26O5	Flavonoids and its glycosides	GLYCYRRHIZAE RADIX ET RHIZOMA	甘草
No.1193	Karasurin A	138464-20-7		Protein and Enzyme	TRICHOSANTHIS FRUCTUS	瓜蒌
No.1194	Kinobeon A	155239-87-5	C20H20O6	Volatile oils	CARTHAMI FLOS	红花
No.1195	Kirilowin			Saccharides and its derivates	TRICHOSANTHIS FRUCTUS	瓜蒌
No.1196	Lactiflorin	88623-95-5	C23H26O10	Terpenoids and its derivates	PAEONIAE RADIX ALBA; PAEONIAE RADIX RUBRA	白芍、赤芍
No.1197	Lanostane-3,25-diol; 3β-form, 3-O-[β-D-Glucopyranosyl-(1→4)-β-D-glucopyranoside]	877218-03-6	C42H74O12	Triterpenoids and its glycosides	ZINGIBERIS RHIZOMA RECENS	生姜
No.1198	Levistolide; (11Z)-form	89708-23-6	C24H28O4	Volatile oils	CHUANXIONG RHIZOMA	川芎
No.1199	Licoagrochalcone B	325144-67-0	C21H20O4	Flavonoids and its glycosides	GLYCYRRHIZAE RADIX ET RHIZOMA	甘草
No.1200	Licoagrochalcone D	325144-69-2	C21H22O5	Flavonoids and its glycosides	GLYCYRRHIZAE RADIX ET RHIZOMA	甘草
No.1201	Licoagrodin	325144-66-9	C45H44O9	Flavonoids and its glycosides	GLYCYRRHIZAE RADIX ET RHIZOMA	甘草
No.1202	Licoagrodione	220860-12-8	C20H20O6	Flavonoids and its glycosides	GLYCYRRHIZAE RADIX ET RHIZOMA	甘草
No.1203	Licoagrone	228099-12-5	C45H42O10	Flavonoids and its glycosides	GLYCYRRHIZAE RADIX ET RHIZOMA	甘草
No.1204	Licobichalcone	637338-06-8	C32H26O10	Flavonoids and its glycosides	GLYCYRRHIZAE RADIX ET RHIZOMA	甘草
No.1205	Licochalcone A	58749-22-7	C21H22O4	Flavonoids and its glycosides	GLYCYRRHIZAE RADIX ET RHIZOMA	甘草
No.1206	Licochalcone E	864232-34-8	C21H22O4	Flavonoids and its glycosides	GLYCYRRHIZAE RADIX ET RHIZOMA	甘草
No.1207	Licocoumarin A	222034-74-4	C25H26O5	Phenylpropanoids and its derivates	GLYCYRRHIZAE RADIX ET RHIZOMA	甘草
No.1208	Licofuranocoumarin	329319-07-5	C21H20O7	Phenylpropanoids and its derivates	GLYCYRRHIZAE RADIX ET RHIZOMA	甘草
No.1209	Licoriphenone; 4-O-De-Me	303175-66-8	C20H22O6	Flavonoids and its glycosides	GLYCYRRHIZAE RADIX ET RHIZOMA	甘草
No.1210	Liquoric acid	3808-79-5	C30H44O5	Triterpenoids and its glycosides	GLYCYRRHIZAE RADIX ET RHIZOMA	甘草
No.1211	Lithospermic acid A	28831-65-4	C27H22O12	Phenylpropanoids and its derivates	SALVIAE MILTIORRHIZAE RADIX ET RHIZOMA	丹参
No.1212	Lithospermic acid A; Di-Me ester	54844-34-7	C29H26O12	Phenylpropanoids and its derivates	SALVIAE MILTIORRHIZAE RADIX ET RHIZOMA	丹参
No.1213	Loganic acid; 8-Epimer	82509-41-9	C16H24O10	Terpenoids and its derivates	REHMANNIAE RADIX	地黄
No.1214	Mandelic acid; (R)-form, O-[β-D-Glucopyranosyl-(1→6)-β-D-glucopyranoside]	66427-92-7	C20H28O13	Fatty acid	PERSICAE SEMEN	桃仁
No.1215	Mangiferin; 2'-O-β-D-Apiofuranosyl, 7-Me ether	857859-82-6	C25H28O15	Flavonoids and its glycosides	POLYGALAE RADIX	远志
No.1216	Mangiferin; 6'-O-β-D-Apiofuranosyl, 7-Me ether	162857-78-5	C25H28O15	Flavonoids and its glycosides	POLYGALAE RADIX	远志
No.1217	Mangiferin; 6'-O-β-D-Arabinopyranosyl, 7-Me ether	857859-79-1	C25H28O15	Flavonoids and its glycosides	POLYGALAE RADIX	远志
No.1218	Mangiferin; 7-Me ether	31002-12-7	C20H20O11	Flavonoids and its glycosides	POLYGALAE RADIX	远志
No.1219	Matairesinol; (-)-form, 4'-O-[β-D-Apiofuranosyl-(1→2)-β-D-glucopyranoside]	211115-82-1	C31H40O15	Glycosides	CARTHAMI FLOS	红花
No.1220	Methylenedihydrotanshinquinone	126979-81-5	C18H16O3	Quinones	SALVIAE MILTIORRHIZAE RADIX ET RHIZOMA	丹参
No.1221	Methylenetanshinquinone	67656-29-5	C18H14O3	Quinones	SALVIAE MILTIORRHIZAE RADIX ET RHIZOMA	丹参
No.1222	Miltionone I	125675-06-1	C19H20O4	Quinones	SALVIAE MILTIORRHIZAE RADIX ET RHIZOMA	丹参
No.1223	Miltionone II	125675-07-2	C19H20O4	Quinones	SALVIAE MILTIORRHIZAE RADIX ET RHIZOMA	丹参
No.1224	Miltipolone	131086-61-8	C19H24O3	Terpenoids and its derivates	SALVIAE MILTIORRHIZAE RADIX ET RHIZOMA	丹参
No.1225	Miltirone	27210-57-7	C19H22O2	Quinones	SALVIAE MILTIORRHIZAE RADIX ET RHIZOMA	丹参
No.1226	Miltirone; 1,2-Didehydro	116064-77-8	C19H20O2	Quinones	SALVIAE MILTIORRHIZAE RADIX ET RHIZOMA	丹参
No.1227	Monomelittoside; 5-O-[β-D-Glucopyranosyl-(1→2)-β-D-glucopyranoside]	81720-08-3	C27H42O20	Terpenoids and its derivates	REHMANNIAE RADIX	地黄
No.1228	Monotropein	5945-50-6	C16H22O11	Glycosides	STYRAX	苏合香
No.1229	Mutatoxanthin	31661-06-0	C40H56O3	Terpenoids and its derivates	PERSICAE SEMEN	桃仁
No.1230	N2-g-Glutamylarginine; L,L-form	31106-03-3	C11H21N5O5	Alkaloids	GINSENG RADIX ET RHIZOMA	人参
No.1231	Neocnidilide	4567-33-3	C12H18O2	Volatile oils	CHUANXIONG RHIZOMA	川芎
No.1232	Neocryptotanshinone II	278180-50-0	C17H18O3	Quinones	SALVIAE MILTIORRHIZAE RADIX ET RHIZOMA	丹参
No.1233	Neocryptotanshinone; (R)-form	109664-02-0	C19H22O4	Quinones	SALVIAE MILTIORRHIZAE RADIX ET RHIZOMA	丹参
No.1234	Neocryptotanshinone; (R)-form, 16-(9Z-Octadecenoyl)	345957-10-0	C37H54O5	Quinones	SALVIAE MILTIORRHIZAE RADIX ET RHIZOMA	丹参
No.1235	Neodiligustilide	945756-73-0	C24H28O4	Volatile oils	ANGELICAE SINENSIS RADIX	当归
No.1236	Neorauflavane; 5-Demethoxy, 4'-Me ether	160825-65-0	C21H22O4	Flavonoids and its glycosides	GLYCYRRHIZAE RADIX ET RHIZOMA	甘草
No.1237	Neosalvianene	790673-00-6	C21H21NO2	Alkaloids	SALVIAE MILTIORRHIZAE RADIX ET RHIZOMA	丹参
No.1238	Neotanshinlactone	802910-32-3	C17H12O3	Quinones	SALVIAE MILTIORRHIZAE RADIX ET RHIZOMA	丹参
No.1239	Ningpogenin	94707-63-8	C9H14O3	Terpenoids and its derivates	SCROPHULARIAE RADIX	玄参
No.1240	Ningpogenin; 10-O-β-D-Glucopyranoside	141947-37-7	C15H24O8	Terpenoids and its derivates	SCROPHULARIAE RADIX	玄参
No.1241	Ningpogenin; 1-O-β-D-Glucopyranoside	141947-38-8	C15H24O8	Terpenoids and its derivates	SCROPHULARIAE RADIX	玄参
No.1242	Norbicycloekasantalal	37720-84-6	C11H16O	Volatile oils	SANTALI ALBI LIGNUM	檀香
No.1243	Norecasantalol	59460-65-0	C11H18O	Volatile oils	SANTALI ALBI LIGNUM	檀香
No.1244	Norecasantalol; Aldehyde	59300-38-8	C11H16O	Volatile oils	SANTALI ALBI LIGNUM	檀香
No.1245	Norecasantalol; Carboxylic acid	59300-52-6	C11H16O2	Volatile oils	SANTALI ALBI LIGNUM	檀香
No.1246	Nortanshinone	97399-70-7	C17H12O4	Quinones	SALVIAE MILTIORRHIZAE RADIX ET RHIZOMA	丹参
No.1247	Nortanshinone; 15,16-Dihydro (R-)	136832-06-9	C17H14O4	Quinones	SALVIAE MILTIORRHIZAE RADIX ET RHIZOMA	丹参
No.1248	Octopamine; (ζ)-form, N-(4-Hydroxy-E-cinnamoyl)	66648-45-1	C17H17NO4	Alkaloids	OPHIOPOGONIS RADIX	麦冬
No.1249	Oleanolic acid 3-glycosides; Diglycosides, 3-O-[β-D-Glucopyranosyl-(1→6)-β-D-glucuronopyranoside]	70938-73-7	C42H66O14	Triterpenoids and its glycosides	GINSENG RADIX ET RHIZOMA	人参
No.1250	Oleanolic acid 3-glycosides; Diglycosides, 3-O-[β-D-Xylopyranosyl-(1→2)-β-D-glucuronopyranoside]	96158-07-5	C41H64O13	Triterpenoids and its glycosides	GINSENG RADIX ET RHIZOMA	人参
No.1251	Oleanolic acid bisdesmosides; Diglycosides, 3-O-[Carboxy(carboxymethoxy)methyl] ether, 28-O-β-D-glucopyranosyl ester	386253-62-9	C40H62O13	Triterpenoids and its glycosides	ACHYRANTHIS BIDENTATAE RADIX	牛膝
No.1252	Oleanolic acid bisdesmosides; Diglycosides, 3-O-α-L-Arabinopyranoside, 28-O-β-D-glucopyranosyl ester	93091-75-9	C41H66O12	Triterpenoids and its glycosides	GINSENG RADIX ET RHIZOMA	人参
No.1253	Oleanolic acid bisdesmosides; Tetraglycosides, 3-O-[β-D-Glucopyranosyl-(1→2)-β-D-glucuronopyranoside], 28-O-[β-D-glucopyranosyl-(1→6)-β-D-glucopyranosyl] ester	129385-81-5	C54H86O24	Triterpenoids and its glycosides	GINSENG RADIX ET RHIZOMA	人参
No.1254	Oleanolic acid bisdesmosides; Triglycosides, 3-O-[α-L-Arabinofuranosyl-(1→4)-[β-D-glucopyranosyl-(1→6)]-β-D-glucuronopyranoside]	59252-87-8	C47H74O18	Triterpenoids and its glycosides	GINSENG RADIX ET RHIZOMA	人参
No.1255	Oleanolic acid bisdesmosides; Triglycosides, 3-O-[β-D-Glucopyranosyl-(1→2)-6-O-methyl-β-D-glucuronopyranoside], 28-O-β-D-glucopyranosyl ester	34291-22-0	C49H78O19	Triterpenoids and its glycosides	ACHYRANTHIS BIDENTATAE RADIX	牛膝
No.1256	Oleanolic acid bisdesmosides; Triglycosides, 3-O-[β-D-Glucopyranosyl-(1→2)-β-D-glucuronopyranoside], 28-O-β-D-glucopyranosyl ester	34367-04-9	C48H76O19	Triterpenoids and its glycosides	GINSENG RADIX ET RHIZOMA	人参
No.1257	Oxalic acid; Dibutyl ester	2050-60-4	C10H18O4	Volatile oils	GINSENG RADIX ET RHIZOMA	人参
No.1258	Paeonianin A		C75H54O47	Glycosides	PAEONIAE RADIX ALBA; PAEONIAE RADIX RUBRA	白芍、赤芍
No.1259	Paeonianin A; 3'→7''' Analogue		C75H54O47	Glycosides	PAEONIAE RADIX ALBA; PAEONIAE RADIX RUBRA	白芍、赤芍
No.1260	Paeonianin A; 4'→7''' Analogue		C75H54O47	Glycosides	PAEONIAE RADIX ALBA; PAEONIAE RADIX RUBRA	白芍、赤芍
No.1261	Paeonianin A; 6'→7''' Analogue		C75H54O47	Glycosides	PAEONIAE RADIX ALBA; PAEONIAE RADIX RUBRA	白芍、赤芍
No.1262	Paeonianin E		C42H30O26	Glycosides	PAEONIAE RADIX ALBA; PAEONIAE RADIX RUBRA	白芍、赤芍
No.1263	Paeoniflorin; 6'-Ac	444198-83-8	C25H30O12	Terpenoids and its derivates	PAEONIAE RADIX RUBRA	赤芍
No.1264	Paeoniflorin; Debenzoyl		C16H24O10	Terpenoids and its glycosides	PAEONIAE RADIX ALBA; PAEONIAE RADIX RUBRA	白芍、赤芍
No.1265	Paeonisuffrone; 8-Benzoyl, 1-O-β-D-glucopyranoside	1003888-19-4	C23H28O10	Terpenoids and its derivates	PAEONIAE RADIX ALBA; PAEONIAE RADIX RUBRA	白芍、赤芍
No.1266	Panaginsene	871660-96-7	C15H24	Terpenoids and its derivates	GINSENG RADIX ET RHIZOMA	人参
No.1267	Panax ginseng Tetrapeptide	178553-95-2	C18H33N7O7	Alkaloids	GINSENG RADIX ET RHIZOMA	人参
No.1268	Panaxagin	334973-13-6		Protein and Enzyme	GINSENG RADIX ET RHIZOMA	人参
No.1269	Panaxene	871660-95-6	C15H24	Terpenoids and its derivates	GINSENG RADIX ET RHIZOMA	人参
No.1270	Panaxydol	72800-72-7	C17H24O2	Volatile oils	GINSENG RADIX ET RHIZOMA	人参
No.1271	Panaxydol; 1,2-Dihydro, 1-chloro, 2-hydroxy	114687-51-3	C17H25ClO3	Volatile oils	GINSENG RADIX ET RHIZOMA	人参
No.1272	Panaxydol; 3-Ketone	126146-63-2	C17H22O2	Volatile oils	GINSENG RADIX ET RHIZOMA	人参
No.1273	Panaxydol; 9,12-Octadecadienoyl(Z,Z-)	155551-19-2	C35H54O3	Volatile oils	GINSENG RADIX ET RHIZOMA	人参
No.1274	Panaxydol; Ac	121820-32-4	C19H26O3	Volatile oils	GINSENG RADIX ET RHIZOMA	人参
No.1275	p-Digallic acid	47307-06-2	C14H10O9	Volatile oils	PAEONIAE RADIX ALBA; PAEONIAE RADIX RUBRA	白芍、赤芍
No.1276	Persicachrome; (3S,5R,8R)-form		C25H36O3	Terpenoids and its derivates	PERSICAE SEMEN	桃仁
No.1277	Persicachrome; (3S,5R,8S)-form		C25H36O3	Terpenoids and its derivates	PERSICAE SEMEN	桃仁
No.1278	Phaseollin; 1-Methoxy	157226-48-7	C21H20O5	Flavonoids and its glycosides	GLYCYRRHIZAE RADIX ET RHIZOMA	甘草
No.1279	Phaseollinisoflavan	40323-57-7	C20H20O4	Flavonoids and its glycosides	GLYCYRRHIZAE RADIX ET RHIZOMA	甘草
No.1280	p-Menthane-1,8,9-triol; 9-O-β-D-Glucopyranoside	872097-88-6	C16H30O8	Terpenoids and its derivates	SCHISANDRAE CHINENSIS FRUCTUS	五味子
No.1281	Polyacetyleneginsenoside RO	421547-02-6	C65H100O21	Triterpenoids and its glycosides	GINSENG RADIX ET RHIZOMA	人参
No.1282	Poricoic acid A	137551-38-3	C31H46O5	Triterpenoids and its glycosides	PORIA	茯苓
No.1283	Poricoic acid A; 3-Me ester	151200-92-9	C32H48O5	Triterpenoids and its glycosides	PORIA	茯苓
No.1284	Poricoic acid B	137551-39-4	C30H44O5	Triterpenoids and its glycosides	PORIA	茯苓
No.1285	Poricoic acid B; 3-Me ester		C31H46O5	Triterpenoids and its glycosides	PORIA	茯苓
No.1286	Poricoic acid B; Deoxy	943225-55-6	C30H44O4	Triterpenoids and its glycosides	PORIA	茯苓
No.1287	Poricoic acid D	151200-90-7	C31H46O6	Triterpenoids and its glycosides	PORIA	茯苓
No.1288	Poricoic acid D; 3-Me ester	151200-91-8	C32H48O6	Triterpenoids and its glycosides	PORIA	茯苓
No.1289	PRE	160564-02-3	C44H44O24	Glycosides	CARTHAMI FLOS	红花
No.1290	Precarthamin(C21)	102716-32-5	C21H24O11	Glycosides	CARTHAMI FLOS	红花
No.1291	Precarthamin(C44)	168216-23-7	C44H44O24	Glycosides	CARTHAMI FLOS	红花
No.1292	Przewaquinone A	76843-23-7	C19H18O4	Quinones	SALVIAE MILTIORRHIZAE RADIX ET RHIZOMA	丹参
No.1293	Przewaquinone B	76829-01-1	C18H12O4	Quinones	SALVIAE MILTIORRHIZAE RADIX ET RHIZOMA	丹参
No.1294	Psoralidin; 1-Methoxy	23013-84-5	C21H18O6	Phenylpropanoids and its derivates	GLYCYRRHIZAE RADIX ET RHIZOMA	甘草
No.1295	Quercetin 3,7-diglycosides; 3-O-α-L-Rhamnopyranoside, 7-O-β-D-glucuronopyranoside	307950-58-9	C27H28O17	Flavonoids and its glycosides	CARTHAMI FLOS	红花
No.1296	Quercetin 3-glycosides; Disaccharides, 3-O-[β-D-Glucopyranosyl-(1→4)-α-L-rhamnopyranoside]	59262-54-3	C27H30O16	Flavonoids and its glycosides	PERSICAE SEMEN	桃仁
No.1297	Quercetin 3-glycosides; Monosaccharides, 3-O-(2-O-Acetyl-β-D-glucopyranoside)	11029-60-0	C23H22O13	Flavonoids and its glycosides	GLYCYRRHIZAE RADIX ET RHIZOMA	甘草
No.1298	Quercetin 7-glycosides; 7-O-(6-O-Acetyl-β-D-glucopyranoside)	72659-74-6	[C23H22O13]	Flavonoids and its glycosides	CARTHAMI FLOS	红花
No.1299	Quercetin 7-glycosides; 7-O-[α-L-Rhamnopyranosyl-(1→6)-β-D-glucopyranoside]	147714-62-3	C27H30O16	Flavonoids and its glycosides	PLATYCODONIS RADIX	桔梗
No.1300	Rehmaglutin A	103744-82-7	C9H14O5	Terpenoids and its derivates	REHMANNIAE RADIX	地黄
No.1301	Rehmaglutin A; 3β-Methoxy	124902-17-6	C10H16O6	Terpenoids and its derivates	REHMANNIAE RADIX	地黄
No.1302	Rehmaglutin A; 7-Deoxy, 3β-hydroxy, 7α-chloro	103744-83-8	C9H13ClO5	Terpenoids and its derivates	REHMANNIAE RADIX	地黄
No.1303	Rehmaglutin A; 7-Deoxy, 3β-methoxy, 7α-chloro	124902-16-5	C10H15ClO5	Terpenoids and its derivates	REHMANNIAE RADIX	地黄
No.1304	Rehmaglutin A; 7-Deoxy, 3β-methoxy, 7β-chloro	124989-76-0	C10H15ClO5	Terpenoids and its derivates	REHMANNIAE RADIX	地黄
No.1305	Rehmaglutin A; 7-Deoxy, 7α-chloro	103744-84-9	C9H13ClO4	Terpenoids and its derivates	REHMANNIAE RADIX	地黄
No.1306	Rehmaglutin C	103744-81-6	C9H12O5	Terpenoids and its derivates	REHMANNIAE RADIX	地黄
No.1307	Rehmanone A	850722-50-8	C17H18O5	Volatile oils	REHMANNIAE RADIX	地黄
No.1308	Rehmanone C	850722-52-0	C9H10O3	Volatile oils	SALVIAE MILTIORRHIZAE RADIX ET RHIZOMA; REHMANNIAE RADIX	丹参、地黄
No.1309	Rehmanone C; Me ether	850722-51-9	C10H12O3	Volatile oils	REHMANNIAE RADIX	地黄
No.1310	Rhamnose; α-L-Pyranose-form, 2-O-(4-Hydroxy-3-methoxy-E-cinnamoyl), 3-Ac	254453-79-7	C18H22O9	Phenylpropanoids and its derivates	SCROPHULARIAE RADIX	玄参
No.1311	Rhamnose; α-L-Pyranose-form, 2-O-(4-Hydroxy-3-methoxy-E-cinnamoyl), 4-Ac	307318-00-9	C18H22O9	Phenylpropanoids and its derivates	SCROPHULARIAE RADIX	玄参
No.1312	Rhamnose; α-L-Pyranose-form, 2-O-(4-Hydroxy-E-cinnamoyl), 3-Ac	254453-78-6	C17H20O8	Phenylpropanoids and its derivates	SCROPHULARIAE RADIX	玄参
No.1313	Rhamnose; α-L-Pyranose-form, 2-O-(4-Methoxy-E-cinnamoyl), 3-Ac	861885-73-6	C18H22O8	Phenylpropanoids and its derivates	SCROPHULARIAE RADIX	玄参
No.1314	Rhamnose; α-L-Pyranose-form, 4-O-(4-Methoxy-E-cinnamoyl)	163358-97-2	C16H20O7	Phenylpropanoids and its derivates	SCROPHULARIAE RADIX	玄参
No.1315	Riligustilide	89354-45-0	C24H28O4	Volatile oils	CHUANXIONG RHIZOMA; ANGELICAE SINENSIS RADIX	川芎、当归
No.1316	Rubschisandrin; (-)-form, 3'-O-De-Me	82425-43-2	C22H26O6	Phenylpropanoids and its derivates	SCHISANDRAE CHINENSIS FRUCTUS	五味子
No.1317	Rubschisandrin; (-)-form, 5'-O-De-Me	82425-44-3	C22H26O6	Phenylpropanoids and its derivates	SCHISANDRAE CHINENSIS FRUCTUS	五味子
No.1318	Safflomin A	78281-02-4	C27H32O16	Glycosides	CARTHAMI FLOS	红花
No.1319	Safflomin C	126093-98-9	C30H30O14	Glycosides	CARTHAMI FLOS	红花
No.1320	Safflor Yellow A	85532-77-0	C27H30O15	Glycosides	CARTHAMI FLOS	红花
No.1321	Safflor Yellow B	91574-92-4	C48H54O27	Glycosides	CARTHAMI FLOS	红花
No.1322	Salviadione	862832-47-1	C19H19NO2	Alkaloids	SALVIAE MILTIORRHIZAE RADIX ET RHIZOMA	丹参
No.1323	Salviamiltamide	293735-06-5	C14H17NO6	Alkaloids	SALVIAE MILTIORRHIZAE RADIX ET RHIZOMA	丹参
No.1324	Salviamone	879328-47-9	C18H14O4	Quinones	SALVIAE MILTIORRHIZAE RADIX ET RHIZOMA	丹参
No.1325	Salvianene	862832-45-9	C21H21NO2	Alkaloids	SALVIAE MILTIORRHIZAE RADIX ET RHIZOMA	丹参
No.1326	Salvianene; 15,16-Dihydro	862832-46-0	C21H23NO2	Alkaloids	SALVIAE MILTIORRHIZAE RADIX ET RHIZOMA	丹参
No.1327	Salvianolic acid A	96574-01-5	C26H22O10	Phenylpropanoids and its derivates	SALVIAE MILTIORRHIZAE RADIX ET RHIZOMA	丹参
No.1328	Salvianolic acid B	115939-25-8	C37H30O16	Phenylpropanoids and its derivates	SALVIAE MILTIORRHIZAE RADIX ET RHIZOMA	丹参
No.1329	Salvianolic acid C	115841-09-3	C26H20O10	Phenylpropanoids and its derivates	SALVIAE MILTIORRHIZAE RADIX ET RHIZOMA	丹参
No.1330	Salvianolic acid D	142998-47-8	C20H18O10	Phenylpropanoids and its derivates	SALVIAE MILTIORRHIZAE RADIX ET RHIZOMA	丹参
No.1331	Salvianolic acid E	142998-46-7	C36H30O16	Phenylpropanoids and its derivates	SALVIAE MILTIORRHIZAE RADIX ET RHIZOMA	丹参
No.1332	Salvianolic acid F	158732-59-3	C17H14O6	Phenylpropanoids and its derivates	SALVIAE MILTIORRHIZAE RADIX ET RHIZOMA	丹参
No.1333	Salvianolic acid G	136112-79-3	C18H12O7	Phenylpropanoids and its derivates	SALVIAE MILTIORRHIZAE RADIX ET RHIZOMA	丹参
No.1334	Salvianolic acid J	159736-38-6	C27H22O12	Phenylpropanoids and its derivates	SALVIAE MILTIORRHIZAE RADIX ET RHIZOMA	丹参
No.1335	Salvianonol	879328-45-7	C18H20O4	Quinones	SALVIAE MILTIORRHIZAE RADIX ET RHIZOMA	丹参
No.1336	Salvilenone	57517-08-5	C20H20O2	Terpenoids and its derivates	SALVIAE MILTIORRHIZAE RADIX ET RHIZOMA	丹参
No.1337	Salvinone	124681-15-8	C18H20O2	Quinones	SALVIAE MILTIORRHIZAE RADIX ET RHIZOMA	丹参
No.1338	Salviolone	119400-86-1	C18H20O2	Terpenoids and its derivates	SALVIAE MILTIORRHIZAE RADIX ET RHIZOMA	丹参
No.1339	Santalone	59300-51-5	C11H16O	Volatile oils	SANTALI ALBI LIGNUM	檀香
No.1340	Schisandrene	874364-30-4	C29H26O8	Phenylpropanoids and its derivates	SCHISANDRAE CHINENSIS FRUCTUS	五味子
No.1341	Senegenin	2469-34-3	C30H45ClO6	Triterpenoids and its glycosides	POLYGALAE RADIX	远志
No.1342	Serotobenine	99615-94-8	C20H18N2O4	Alkaloids	CARTHAMI FLOS	红花
No.1343	Sesquicarene	20479-23-6	C15H24	Terpenoids and its derivates	SCHISANDRAE CHINENSIS FRUCTUS	五味子
No.1344	Sesquisabinene; 3,15-Dihydro, 3-hydroxy (cis-)	139341-65-4	C15H26O	Volatile oils	ZINGIBERIS RHIZOMA RECENS	生姜
No.1345	Sesquisabinene; D3,4-Isomer	58319-06-5	C15H24	Volatile oils	ZINGIBERIS RHIZOMA RECENS	生姜
No.1346	Shinpterocarpin; (－)-form	157414-04-5	C20H18O4	Flavonoids and its glycosides	GLYCYRRHIZAE RADIX ET RHIZOMA	甘草
No.1347	Shogaols; [10]-Shogaol	36752-54-2	C21H32O3	Volatile oils	ZINGIBERIS RHIZOMA RECENS	生姜
No.1348	Shogaols; [10]-Shogaol, (Z)-Isomer	104186-06-3	C21H32O3	Volatile oils	ZINGIBERIS RHIZOMA RECENS	生姜
No.1349	Shogaols; [10]-Shogaol, 1,2-Didehydro	212137-56-9	C21H30O3	Volatile oils	ZINGIBERIS RHIZOMA RECENS	生姜
No.1350	Shogaols; [10]-Shogaol, 4,5-Dihydro	36700-48-8	C21H34O3	Volatile oils	ZINGIBERIS RHIZOMA RECENS	生姜
No.1351	Shogaols; [10]-Shogaol, 6ζ-Hydroxy	1345675-46-8	C21H32O4	Volatile oils	ZINGIBERIS RHIZOMA RECENS	生姜
No.1352	Shogaols; [10]-Shogaol, Me ether	39728-76-2	C22H34O3	Volatile oils	ZINGIBERIS RHIZOMA RECENS	生姜
No.1353	Shogaols; [11]-Shogaol, 4,5-Dihydro	748159-25-3	C22H36O3	Volatile oils	ZINGIBERIS RHIZOMA RECENS	生姜
No.1354	Shogaols; [12]-Shogaol	99742-10-6	C23H36O3	Volatile oils	ZINGIBERIS RHIZOMA RECENS	生姜
No.1355	Shogaols; [13]-Shogaol, 4,5-Dihydro	748159-26-4	C24H40O3	Volatile oils	ZINGIBERIS RHIZOMA RECENS	生姜
No.1356	Shogaols; [4]-Shogaol	153311-53-6	C15H20O3	Volatile oils	ZINGIBERIS RHIZOMA RECENS	生姜
No.1357	Shogaols; [4]-Shogaol, Me ether	863780-77-2	C16H22O3	Volatile oils	ZINGIBERIS RHIZOMA RECENS	生姜
No.1358	Shogaols; [6]-Shogaol, (Z)-Isomer	555-68-8	C17H24O3	Volatile oils	ZINGIBERIS RHIZOMA RECENS	生姜
No.1359	Shogaols; [6]-Shogaol, 1,2-Didehydro (E-)	212137-55-8	C17H22O3	Volatile oils	ZINGIBERIS RHIZOMA RECENS	生姜
No.1360	Shogaols; [6]-Shogaol, 1ζ-Hydroxy, 4,5-dihydro		C17H26O4	Volatile oils	ZINGIBERIS RHIZOMA RECENS	生姜
No.1361	Shogaols; [6]-Shogaol, 4,5-Dihydro	27113-22-0	C17H26O3	Volatile oils	ZINGIBERIS RHIZOMA RECENS	生姜
No.1362	Shogaols; [6]-Shogaol, 4,5-Dihydro, Me ether	39728-61-5	C18H28O3	Volatile oils	ZINGIBERIS RHIZOMA RECENS	生姜
No.1363	Shogaols; [6]-Shogaol, 6ζ-Hydroxy	143114-93-6	C17H24O4	Volatile oils	ZINGIBERIS RHIZOMA RECENS	生姜
No.1364	Shogaols; [6]-Shogaol, 7,8-Didehydro, 4,5-dihydro		C17H24O3	Volatile oils	ZINGIBERIS RHIZOMA RECENS	生姜
No.1365	Shogaols; [6]-Shogaol, Demethoxy	153311-54-7	C16H22O2	Volatile oils	ZINGIBERIS RHIZOMA RECENS	生姜
No.1366	Shogaols; [6]-Shogaol, Me ether	79067-86-0	C18H26O3	Volatile oils	ZINGIBERIS RHIZOMA RECENS	生姜
No.1367	Shogaols; [7]-Shogaol, 4,5-Dihydro	53172-04-6	C18H28O3	Volatile oils	ZINGIBERIS RHIZOMA RECENS	生姜
No.1368	Shogaols; [8]-Shogaol	36700-45-5	C19H28O3	Volatile oils	ZINGIBERIS RHIZOMA RECENS	生姜
No.1369	Shogaols; [8]-Shogaol, (Z)-Isomer	104186-08-5	C19H28O3	Volatile oils	ZINGIBERIS RHIZOMA RECENS	生姜
No.1370	Shogaols; [8]-Shogaol, 1,2-Didehydro (E-)	212121-52-3	C19H26O3	Volatile oils	ZINGIBERIS RHIZOMA RECENS	生姜
No.1371	Shogaols; [8]-Shogaol, 4,5-Dihydro	27113-23-1	C19H30O3	Volatile oils	ZINGIBERIS RHIZOMA RECENS	生姜
No.1372	Shogaols; [8]-Shogaol, 4,5-Dihydro, Me ether	39728-63-7	C20H32O3	Volatile oils	ZINGIBERIS RHIZOMA RECENS	生姜
No.1373	Shogaols; [8]-Shogaol, 6ζ-Hydroxy	863781-07-1	C19H28O4	Volatile oils	ZINGIBERIS RHIZOMA RECENS	生姜
No.1374	Shogaols; [8]-Shogaol, 7,8-Didehydro, 4,5-dihydro	748159-48-0	C19H28O3	Volatile oils	ZINGIBERIS RHIZOMA RECENS	生姜
No.1375	Shogaols; [8]-Shogaol, Me ether	863780-79-4	C20 H30 O3	Volatile oils	ZINGIBERIS RHIZOMA RECENS	生姜
No.1376	Shogaols; [9]-Shogaol, 4,5-Dihydro	53172-05-7	C20H32O3	Volatile oils	ZINGIBERIS RHIZOMA RECENS	生姜
No.1377	Sinapyl alcohol; (Z)-form, 4'-O-[β-D-Apiofuranosyl-(1→2)-β-D-glucopyranoside]	93414-35-8	C22H32O13	Phenylpropanoids and its derivates	POLYGALAE RADIX	远志
No.1378	Sinaspirolide	879496-43-2	C24H26O4	Volatile oils	ANGELICAE SINENSIS RADIX	当归
No.1379	Spermidine; N,N',N''-Tris(4-hydroxy-E-cinnamoyl)	131086-78-7	C34H37N3O6	Phenylpropanoids and its derivates	CARTHAMI FLOS	红花
No.1380	Spirost-25(27)-ene-2,3-diol; (2β,3β,5β)-form, 3-O-[β-D-Glucopyranosyl-(1→2)-β-D-galactopyranoside]	266997-36-8	C39H62O14	Steroids and its glycosides	TRICHOSANTHIS FRUCTUS; ALLII MACROSTEMONIS BULBUS	瓜蒌、薤白
No.1381	Spirost-5-en-3-ol; (3β,25R)-form, 3-O-[4-O-Acetyl-α-L-rhamnopyranosyl-(1→2)-[β-D-xylopyranosyl-(1→3)]-D-glucopyranoside]	65604-79-7	C46H72O17	Steroids and its glycosides	OPHIOPOGONIS RADIX	麦冬
No.1382	Spirost-5-en-3-ol; (3β,25R)-form, 3-O-[α-L-Rhamnopyranosyl-(1→2)-[β-D-xylopyranosyl-(1→3)]-β-D-glucopyranoside]	65604-80-0	C44H70O16	Steroids and its glycosides	OPHIOPOGONIS RADIX	麦冬
No.1383	Spirost-5-en-3-ol; (3β,25R)-form, 3-O-[α-L-Rhamnopyranosyl-(1→2)-β-D-glucopyranoside]	19057-67-1	C39H62O12	Steroids and its glycosides	OPHIOPOGONIS RADIX	麦冬
No.1384	Spirost-5-ene-1,3,23,24-tetrol; (1β,3β,23S,24S,25S)-form, 1-O-[2,3,4-Tri-O-acetyl-α-L-rhamnopyranosyl-(1→2)-[β-D-xylopyranosyl-(1→3)]-α-L-arabinopyranoside], 24-O-β-D-fucopyranoside	149664-87-9	C55H84O25	Steroids and its glycosides	OPHIOPOGONIS RADIX	麦冬
No.1385	Spirost-5-ene-1,3,23,24-tetrol; (1β,3β,23S,24S,25S)-form, 1-O-[4-O-Acetyl-α-L-rhamnopyranosyl-(1→2)-[β-D-xylopyranosyl-(1→3)]-α-L-arabinopyranoside], 24-O-β-D-fucopyranoside	149664-88-0	C51H80O23	Steroids and its glycosides	OPHIOPOGONIS RADIX	麦冬
No.1386	Spirost-5-ene-1,3,23,24-tetrol; (1β,3β,23S,24S,25S)-form, 1-O-[α-L-Rhamnopyranosyl-(1→2)-[β-D-xylopyranosyl-(1→3)]-α-L-arabinopyranoside], 24-O-β-D-fucopyranoside	149664-86-8	C49H78O22	Steroids and its glycosides	OPHIOPOGONIS RADIX	麦冬
No.1387	Spirost-5-ene-1,3-diol; (1β,3β,25R)-form, 1-O-[3-O-Acetyl-α-L-rhamnopyranosyl-(1→2)-β-D-fucopyranoside]	11054-24-3	C41H64O13	Steroids and its glycosides	OPHIOPOGONIS RADIX	麦冬
No.1388	Spirost-5-ene-1,3-diol; (1β,3β,25R)-form, 1-O-[α-D-Rhamnopyranosyl-(1→2)-[3-O-acetyl-β-D-xylopyranosyl-(1→3)]-β-D-fucopyranoside]	65586-25-6	C46H72O17	Steroids and its glycosides	OPHIOPOGONIS RADIX	麦冬
No.1389	Spirost-5-ene-1,3-diol; (1β,3β,25R)-form, 1-O-[α-L-Rhamnopyranosyl-(1→2)-[β-D-xylopyranosyl-(1→3)]-β-D-fucopyranoside]	41753-55-3	C44H70O16	Steroids and its glycosides	OPHIOPOGONIS RADIX	麦冬
No.1390	Spirost-5-ene-1,3-diol; (1β,3β,25R)-form, 1-O-[α-L-Rhamnopyranosyl-(1→2)-β-D-fucopyranoside]	38971-41-4	C39H62O12	Steroids and its glycosides	OPHIOPOGONIS RADIX	麦冬
No.1391	Spirost-5-ene-1,3-diol; (1β,3β,25S)-form, 1-O-[α-L-Rhamnopyranosyl-(1→2)-β-D-fucopyranoside]	87425-35-2	C39H62O12	Steroids and its glycosides	OPHIOPOGONIS RADIX	麦冬
No.1392	Spirost-5-ene-3,17-diol; (3β,17αOH,25R)-form, 3-O-[2-O-Acetyl-α-L-rhamnopyranosyl-(1→2)-[β-D-xylopyranosyl-(1→3)]-β-D-glucopyranoside]	313054-32-9	C46H72O18	Steroids and its glycosides	OPHIOPOGONIS RADIX	麦冬
No.1393	Spirostan-3-ol; (3β,5α,25R)-form, 3-O-[β-D-Glucopyranosyl-(1→2)-[β-D-glucopyranosyl-(1→3)]-6-O-acetyl-β-D-glucopyranosyl-(1→4)-β-D-galactopyranoside]	143049-27-8	C53H86O24	Steroids and its glycosides	ALLII MACROSTEMONIS BULBUS	薤白
No.1394	Spirostan-3-ol; (3β,5α,25R)-form, 3-O-[β-D-Glucopyranosyl-(1→2)-[β-D-glucopyranosyl-(1→3)]-β-D-glucopyranosyl-(1→4)-β-D-galactopyranoside]	143049-26-7	C51H84O23	Steroids and its glycosides	ALLII MACROSTEMONIS BULBUS	薤白
No.1395	Spirostan-3-ol; (3β,5α,25S)-form, 3-O-[β-D-Glucopyranosyl-(1→2)-[β-D-glucopyranosyl-(1→3)]-6-O-acetyl-β-D-glucopyranosyl-(1→4)-β-D-galactopyranoside]	226713-77-5	C53H86O24	Steroids and its glycosides	ALLII MACROSTEMONIS BULBUS	薤白
No.1396	Spirostan-3-ol; (3β,5α,25S)-form, 3-O-[β-D-Glucopyranosyl-(1→2)-[β-D-glucopyranosyl-(1→3)]-β-D-glucopyranosyl-(1→4)-β-D-galactopyranoside]	155560-12-6	C51H84O23	Steroids and its glycosides	ALLII MACROSTEMONIS BULBUS	薤白
No.1397	Spirostan-3-ol; (3β,5β,25S)-form, 3-O-[α-L-Arabinopyranosyl-(1→６)-[α-L-arabinopyranosyl-(1→4)]-[β-D-glucopyranosyl-(1→２)]-β-D-glucopyranoside]	671774-36-0	C49H80O21	Steroids and its glycosides	ASPARAGI RADIX	天冬
No.1398	Spirostane-2,3-diol; (2α,3β,5α,25R)-form, 3-O-[β-D-Glucopyranosyl-(1→2)-[β-D-glucopyranosyl-(1→3)]-β-D-glucopyranosyl-(1→4)-β-D-galactopyranoside]	160067-92-5	C51H84O24	Steroids and its glycosides	ALLII MACROSTEMONIS BULBUS	薤白
No.1399	Spirostane-2,3-diol; (2α,3β,5α,25R)-form, 3-O-[β-D-Glucopyranosyl-(1→2)-β-D-glucopyranosyl-(1→4)-β-D-galactopyranoside]		C45H74O19	Steroids and its glycosides	ALLII MACROSTEMONIS BULBUS	薤白
No.1400	Spirostane-2,3-diol; (2α,3β,5α,25S)-form, 3-O-[β-D-Glucopyranosyl-(1→2)-[β-D-glucopyranosyl-(1→3)]-β-D-glucopyranosyl-(1→4)-β-D-galactopyranoside]	155545-00-9	C51H84O24	Steroids and its glycosides	ALLII MACROSTEMONIS BULBUS	薤白
No.1401	Spirostane-2,3-diol; (2α,3β,5α,25S)-form, 3-O-[β-D-Glucopyranosyl-(1→2)-β-D-glucopyranosyl-(1→4)-β-D-galactopyranoside]	155408-21-2	C45H74O19	Steroids and its glycosides	ALLII MACROSTEMONIS BULBUS	薤白
No.1402	Stigmast-5-ene-3,4-diol; (3β,4β,24R)-form	141602-53-1	C29H50O2	Steroids and its glycosides	TRICHOSANTHIS FRUCTUS	瓜蒌
No.1403	Stigmast-5-ene-3,4-diol; (3β,4β,24S)-form	171485-47-5	C29H50O2	Steroids and its glycosides	TRICHOSANTHIS FRUCTUS	瓜蒌
No.1404	Stigmast-5-ene-3,4-diol; (3β,4β,24S)-form, 25,26-Didehydro	171369-26-9	C29H48O2	Steroids and its glycosides	TRICHOSANTHIS FRUCTUS	瓜蒌
No.1405	Stigmast-7-en-3-ol; (3β,5α,24R)-form	521-03-9	C29H50O	Steroids and its glycosides	TRICHOSANTHIS FRUCTUS	瓜蒌
No.1406	Stigmastane-3,6-diol; (3β,5α,6α,24R)-form	112244-29-8	C29H52O2	Steroids and its glycosides	TRICHOSANTHIS FRUCTUS	瓜蒌
No.1407	Stigmastane-3,6-diol; (3β,5α,6α,24S)-form	145985-30-4	C29H52O2	Steroids and its glycosides	TRICHOSANTHIS FRUCTUS	瓜蒌
No.1408	Styrene	100-42-5	C8H8	Volatile oils	STYRAX	苏合香
No.1409	Tanshindiol A	97411-46-6	C18H16O5	Quinones	SALVIAE MILTIORRHIZAE RADIX ET RHIZOMA	丹参
No.1410	Tanshindiol A; 18-Deoxy, 3α-hydroxy	97465-70-8	C18H16O5	Quinones	SALVIAE MILTIORRHIZAE RADIX ET RHIZOMA	丹参
No.1411	Tanshindiol A; 18-Deoxy, 3β-hydroxy	97465-71-9	C18H16O5	Quinones	SALVIAE MILTIORRHIZAE RADIX ET RHIZOMA	丹参
No.1412	Tanshinketolactone	176680-17-4	C18H14O4	Terpenoids and its derivates	SALVIAE MILTIORRHIZAE RADIX ET RHIZOMA	丹参
No.1413	Tanshinlactone	105351-70-0	C17H12O3	Quinones	SALVIAE MILTIORRHIZAE RADIX ET RHIZOMA	丹参
No.1414	Tanshinlactone A	894809-50-8	C16H12O4	Terpenoids and its derivates	SALVIAE MILTIORRHIZAE RADIX ET RHIZOMA	丹参
No.1415	Tanshinol B	189290-30-0	C18H16O4	Quinones	SALVIAE MILTIORRHIZAE RADIX ET RHIZOMA	丹参
No.1416	Tanshinonal	146362-71-2	C19H16O4	Quinones	SALVIAE MILTIORRHIZAE RADIX ET RHIZOMA	丹参
No.1417	Tanshinone I; 1,2,15,16-Tetrahydro	126979-84-8	C18H16O3	Quinones	SALVIAE MILTIORRHIZAE RADIX ET RHIZOMA	丹参
No.1418	Tanshinone I; 1,2-Dihydro	77769-21-2	C18H14O3	Quinones	SALVIAE MILTIORRHIZAE RADIX ET RHIZOMA	丹参
No.1419	Tanshinone I; 15,16-Dihydro	20958-19-4	C18H14O3	Quinones	SALVIAE MILTIORRHIZAE RADIX ET RHIZOMA	丹参
No.1420	Tanshinone I; 19-Hydroxy	189290-28-6	C18H12O4	Quinones	SALVIAE MILTIORRHIZAE RADIX ET RHIZOMA	丹参
No.1421	Tanshinone II	568-72-9	C19H18O3	Quinones	SALVIAE MILTIORRHIZAE RADIX ET RHIZOMA	丹参
No.1422	Tanshinone II; 1,2-Didehydro	119963-50-7	C19H16O3	Quinones	SALVIAE MILTIORRHIZAE RADIX ET RHIZOMA	丹参
No.1423	Tanshinone II; 1-Hydroxy	18887-18-8	C19H18O4	Quinones	SALVIAE MILTIORRHIZAE RADIX ET RHIZOMA	丹参
No.1424	Tanshinone II; 3α-Hydroxy	97399-71-8	C19H18O4	Quinones	SALVIAE MILTIORRHIZAE RADIX ET RHIZOMA	丹参
No.1425	Tanshinone IIB	17397-93-2	C19H18O4	Quinones	SALVIAE MILTIORRHIZAE RADIX ET RHIZOMA	丹参
No.1426	Tanshinone V	121077-35-8	C19H22O4	Quinones	SALVIAE MILTIORRHIZAE RADIX ET RHIZOMA	丹参
No.1427	Tanshinone VI	121064-74-2	C18H16O4	Quinones	SALVIAE MILTIORRHIZAE RADIX ET RHIZOMA	丹参
No.1428	Tanshinonic acid; Me ester	18887-19-9	C20H18O5	Quinones	SALVIAE MILTIORRHIZAE RADIX ET RHIZOMA	丹参
No.1429	Tanshinquinone B	65907-76-8	C18H16O3	Quinones	SALVIAE MILTIORRHIZAE RADIX ET RHIZOMA	丹参
No.1430	Tanshinquinone B; 16-(9Z-Octadecenoyloxy)	345957-11-1	C36H48O5	Quinones	SALVIAE MILTIORRHIZAE RADIX ET RHIZOMA	丹参
No.1431	Tanshinquinone B; 16-Hydroxy	65907-75-7	C18H16O4	Quinones	SALVIAE MILTIORRHIZAE RADIX ET RHIZOMA	丹参
No.1432	Tanshinquinone D	98873-76-8	C21H20O4	Quinones	SALVIAE MILTIORRHIZAE RADIX ET RHIZOMA	丹参
No.1433	TAP 29			Protein and Enzyme	TRICHOSANTHIS FRUCTUS	瓜蒌
No.1434	Teresantalol	29550-55-8	C10H16O	Volatile oils	SANTALI ALBI LIGNUM	檀香
No.1435	Teresantalol; 8-Aldehyde	59300-39-9	C10H14O	Volatile oils	SANTALI ALBI LIGNUM	檀香
No.1436	Teresantalol; 8-Carboxylic acid	562-66-3	C10H14O2	Volatile oils	SANTALI ALBI LIGNUM	檀香
No.1437	Tetrahydro-2-[2-(4-hydroxyphenyl)ethyl]-6-(3,4,5-trihydroxyphenyl)-2H-pyran-4-ol; (2S,4R,6S)-form, 3''-Me ether	1007599-19-0	C20H24O6	Phenylpropanoids and its derivates	ZINGIBERIS RHIZOMA RECENS	生姜
No.1438	Tetrahydro-6-(4-hydroxy-3-methoxyphenyl)-2-nonyl-2H-pyran-2-ol		C21H34O4	Phenylpropanoids and its derivates	ZINGIBERIS RHIZOMA RECENS	生姜
No.1439	Tetramethylpyrazine	1124-11-4	C8H12N2	Alkaloids	CHUANXIONG RHIZOMA	川芎
No.1440	Tinctormine	149475-43-4	C27H31NO14	Glycosides	CARTHAMI FLOS	红花
No.1441	Trichobitacin			Protein and Enzyme	TRICHOSANTHIS FRUCTUS	瓜蒌
No.1442	Trichokirin	883237-91-0		Amino acid	TRICHOSANTHIS FRUCTUS	瓜蒌
No.1443	Trichosanatine	169626-16-8	C27H28N2O4	Alkaloids	TRICHOSANTHIS FRUCTUS	瓜蒌
No.1444	Trichosanthin≠	60318-52-7		Protein and Enzyme	TRICHOSANTHIS FRUCTUS	瓜蒌
No.1445	Tricycloekasantalol	16933-12-3	C12H20O	Volatile oils	SANTALI ALBI LIGNUM	檀香
No.1446	Tricycloekasantalol; Aldehyde	16933-18-9	C12H18O	Volatile oils	SANTALI ALBI LIGNUM	檀香
No.1447	Tricycloekasantalol; Carboxylic acid	1837-15-6	C12H18O2	Volatile oils	SANTALI ALBI LIGNUM	檀香
No.1448	Trijuganone C	135247-94-8	C20H20O5	Quinones	SALVIAE MILTIORRHIZAE RADIX ET RHIZOMA	丹参
No.1449	Violaxanthin; (all-E)-form, Monodeoxy	2086-87-5	C40H56O3	Terpenoids and its derivates	PERSICAE SEMEN	桃仁
No.1450	Xanthoxyletin; 6,7-Dihydro	17053-75-7	C15H16O4	Phenylpropanoids and its derivates	GLYCYRRHIZAE RADIX ET RHIZOMA	甘草
No.1451	α-Bergamotenol	88034-74-6	C15H24O	Volatile oils	SANTALI ALBI LIGNUM	檀香
No.1452	α-Camphorene	532-87-6	C20H32	Terpenoids and its derivates	BORNEOLUM	天然冰片
No.1453	α-Santal-10-en-12-ol; (7R,10E)-form, Aldehyde	59331-83-8	C15H22O	Volatile oils	SANTALI ALBI LIGNUM	檀香
No.1454	α-Santal-9-ene-11,12-diol; (9E,11ζ)-form	872880-59-6	C15H24O2	Volatile oils	SANTALI ALBI LIGNUM	檀香
No.1455	β-Carboline-1-carboxylic acid; Butyl ester	153535-98-9	C16H16N2O2	Alkaloids	POLYGALAE RADIX	远志
No.1456	β-Cryptoxanthin; 5R,6S-Epoxide	188116-19-0	C40H56O2	Terpenoids and its derivates	PERSICAE SEMEN	桃仁
No.1457	β-D-Fructofuranosyl β-D-glucopyranosyl-(1→3)-β-D-glucopyranosyl-(1→3)-[β-D-glucopyranosyl-(1→2)]-α-D-glucopyranoside; 1B,4A-Bis(4-Hydroxy-3-methoxy-E-cinnamoyl), 2B-benzoyl, 4D,6A,6D-tri-Ac	147742-19-6	C63H78O36	Phenylpropanoids and its derivates	POLYGALAE RADIX	远志
No.1458	β-D-Fructofuranosyl β-D-glucopyranosyl-(1→3)-β-D-glucopyranosyl-(1→3)-[β-D-glucopyranosyl-(1→2)]-α-D-glucopyranoside; 1B,4A-Bis(4-hydroxy-3-methoxy-E-cinnamoyl), 2B-benzoyl, 4D,6D-di-Ac	147742-20-9	C61H76O35	Phenylpropanoids and its derivates	POLYGALAE RADIX	远志
No.1459	β-D-Fructofuranosyl β-D-glucopyranosyl-(1→3)-β-D-glucopyranosyl-(1→3)-[β-D-glucopyranosyl-(1→2)]-α-D-glucopyranoside; 1B,4A-Bis(4-hydroxy-3-methoxy-E-cinnamoyl), 2B-benzoyl, 6D-Ac	147742-21-0	C59H74O34	Phenylpropanoids and its derivates	POLYGALAE RADIX	远志
No.1460	β-D-Fructofuranosyl β-D-glucopyranosyl-(1→3)-β-D-glucopyranosyl-(1→3)-[β-D-glucopyranosyl-(1→2)]-α-D-glucopyranoside; 1B,4A-Bis(4-hydroxy-E-cinnamoyl), 2B-benzoyl, 4D,6A,6D-tri-Ac	147742-13-0	C61H74O34	Phenylpropanoids and its derivates	POLYGALAE RADIX	远志
No.1461	β-D-Fructofuranosyl β-D-glucopyranosyl-(1→3)-β-D-glucopyranosyl-(1→3)-[β-D-glucopyranosyl-(1→2)]-α-D-glucopyranoside; 1B,4A-Bis(4-hydroxy-E-cinnamoyl), 2B-benzoyl, 4D,6A-di-Ac	147742-15-2	C59H72O33	Phenylpropanoids and its derivates	POLYGALAE RADIX	远志
No.1462	β-D-Fructofuranosyl β-D-glucopyranosyl-(1→3)-β-D-glucopyranosyl-(1→3)-[β-D-glucopyranosyl-(1→2)]-α-D-glucopyranoside; 1B,4A-Bis(4-hydroxy-E-cinnamoyl), 2B-benzoyl, 6A,6D-di-Ac	147742-14-1	C59H72O33	Phenylpropanoids and its derivates	POLYGALAE RADIX	远志
No.1463	β-D-Fructofuranosyl β-D-glucopyranosyl-(1→3)-β-D-glucopyranosyl-(1→3)-[β-D-glucopyranosyl-(1→2)]-α-D-glucopyranoside; 1B,4A-Bis(4-hydroxy-E-cinnamoyl), 2B-benzoyl, 6D-Ac	147742-16-3	C57H70O32	Phenylpropanoids and its derivates	POLYGALAE RADIX	远志
No.1464	β-D-Fructofuranosyl β-D-glucopyranosyl-(1→3)-β-D-glucopyranosyl-(1→3)-[β-D-glucopyranosyl-(1→2)]-α-D-glucopyranoside; 4A-(3-Methoxy-4-α-L-rhamnopyranosyloxy-E-cinnamoyl), 1B-(4-hydroxy-E-cinnamoyl), 2B-benzoyl, 4D,6A,6D-tri-Ac	139682-06-7	C68H86O39	Phenylpropanoids and its derivates	POLYGALAE RADIX	远志
No.1465	β-D-Fructofuranosyl β-D-glucopyranosyl-(1→3)-β-D-glucopyranosyl-(1→3)-[β-D-glucopyranosyl-(1→2)]-α-D-glucopyranoside; 4A-(3-Methoxy-4-α-L-rhamnopyranosyloxy-E-cinnamoyl), 1B-(4-hydroxy-E-cinnamoyl), 2B-benzoyl, 6A,6D-di-Ac	147742-12-9	C66H84O38	Phenylpropanoids and its derivates	POLYGALAE RADIX	远志
No.1466	β-D-Fructofuranosyl β-D-glucopyranosyl-(1→3)-β-D-glucopyranosyl-(1→3)-[β-D-glucopyranosyl-(1→2)]-α-D-glucopyranoside; 4A-(4-Hydroxy-3-methoxy-E-cinnamoyl), 1B-(4-hydroxy-E-cinnamoyl), 2B-benzoyl, 4D,6A,6D-tri-Ac	139682-01-2	C62H76O35	Phenylpropanoids and its derivates	POLYGALAE RADIX	远志
No.1467	β-D-Fructofuranosyl β-D-glucopyranosyl-(1→3)-β-D-glucopyranosyl-(1→3)-[β-D-glucopyranosyl-(1→2)]-α-D-glucopyranoside; 4A-(4-Hydroxy-3-methoxy-E-cinnamoyl), 1B-(4-hydroxy-E-cinnamoyl), 2B-benzoyl, 4D,6D-di-Ac	139682-02-3	C60H74O34	Phenylpropanoids and its derivates	POLYGALAE RADIX	远志
No.1468	β-D-Fructofuranosyl β-D-glucopyranosyl-(1→3)-β-D-glucopyranosyl-(1→3)-[β-D-glucopyranosyl-(1→2)]-α-D-glucopyranoside; 4A-(4-Hydroxy-3-methoxy-E-cinnamoyl), 1B-(4-hydroxy-E-cinnamoyl), 2B-benzoyl, 6A,6D-di-Ac	139682-04-5	C60H74O34	Phenylpropanoids and its derivates	POLYGALAE RADIX	远志
No.1469	β-D-Fructofuranosyl β-D-glucopyranosyl-(1→3)-β-D-glucopyranosyl-(1→3)-[β-D-glucopyranosyl-(1→2)]-α-D-glucopyranoside; 4A-(4-Hydroxy-3-methoxy-E-cinnamoyl), 1B-(4-hydroxy-E-cinnamoyl), 2B-benzoyl, 6A-Ac	139682-05-6	C58H72O33	Phenylpropanoids and its derivates	POLYGALAE RADIX	远志
No.1470	β-D-Fructofuranosyl β-D-glucopyranosyl-(1→3)-β-D-glucopyranosyl-(1→3)-[β-D-glucopyranosyl-(1→2)]-α-D-glucopyranoside; 4A-(4-Hydroxy-3-methoxy-E-cinnamoyl), 1B-(4-hydroxy-E-cinnamoyl), 2B-benzoyl, 6D-Ac	139682-03-4	C58H72O33	Phenylpropanoids and its derivates	POLYGALAE RADIX	远志
No.1471	β-D-Fructofuranosyl β-D-glucopyranosyl-(1→3)-β-D-glucopyranosyl-(1→3)-[β-D-glucopyranosyl-(1→2)]-α-D-glucopyranoside; 4A-(4-O-α-D-Rhamnopyranosyloxy-E-cinnamoyl), 1B-(4-hydroxy-E-cinnamoyl), 2B-benzoyl, 4D,6A,6D-tri-Ac	147742-17-4	C67H84O38	Phenylpropanoids and its derivates	POLYGALAE RADIX	远志
No.1472	β-D-Fructofuranosyl β-D-glucopyranosyl-(1→3)-β-D-glucopyranosyl-(1→3)-[β-D-glucopyranosyl-(1→2)]-α-D-glucopyranoside; 4A-(4-O-α-L-Rhamnopyranosyloxy-E-cinnamoyl), 1B-(4-hydroxy-E-cinnamoyl), 2B-benzoyl, 4D,6D-di-Ac	662166-93-0	C65H82O37	Phenylpropanoids and its derivates	POLYGALAE RADIX	远志
No.1473	β-D-Fructofuranosyl β-D-glucopyranosyl-(1→3)-β-D-glucopyranosyl-(1→3)-[β-D-glucopyranosyl-(1→2)]-α-D-glucopyranoside; 4D-(4-α-L-Rhamnopyranosyloxy-E-cinnamoyl), 1B-(4-hydroxy-E-cinnamoyl), 2B-benzoyl, 6A,6D-di-Ac	147742-18-5	C65H82O37	Phenylpropanoids and its derivates	POLYGALAE RADIX	远志
No.1474	β-D-Galactopyranosyl-(1→3)-β-D-galactopyranosyl-(1→6)-D-galactose		C18H32O16	Saccharides and its derivates	PERSICAE SEMEN	桃仁
No.1475	β-D-Galactopyranosyl-(1→6)-β-D-galactopyranosyl-(1→6)-D-galactose	28245-12-7	C18H32O16	Saccharides and its derivates	PERSICAE SEMEN	桃仁
No.1476	β-Neoclovene	56684-96-9	C15H24	Terpenoids and its derivates	GINSENG RADIX ET RHIZOMA	人参
No.1477	β-Santal-10-ene-3,12,13-triol	905564-32-1	C15H26O3	Terpenoids and its derivates	SANTALI ALBI LIGNUM	檀香
No.1478	β-Santal-10-ene-3,12-diol; (2S,3R,6R,7S,10Z)-form	859202-75-8	C15H26O2	Terpenoids and its derivates	SANTALI ALBI LIGNUM	檀香
No.1479	β-Santala-3(15),10-dien-12-ol; (2R,6S,7R,10E)-form	37172-32-0	C15H24O	Terpenoids and its derivates	SANTALI ALBI LIGNUM	檀香
No.1480	β-Santala-3(15),10-dien-12-ol; (2R,6S,7R,10E)-form, 12-Carboxylic acid	872880-61-0	C15H22O2	Terpenoids and its derivates	SANTALI ALBI LIGNUM	檀香
No.1481	β-Santala-3(15),10-dien-12-ol; (2R,6S,7R,10E)-form, Aldehyde	59331-82-7	C15H22O	Terpenoids and its derivates	SANTALI ALBI LIGNUM	檀香
No.1482	β-Santala-3(15),10-dien-12-ol; (2R,6S,7R,10Z)-form	77-42-9	C15H24O	Terpenoids and its derivates	SANTALI ALBI LIGNUM	檀香
No.1483	β-Santala-3(15),10-dien-12-ol; (2R,6S,7R,10Z)-form, 12-Carboxylic acid	73590-17-7	C15H22O2	Terpenoids and its derivates	SANTALI ALBI LIGNUM	檀香
No.1484	β-Santala-3(15),10-dien-12-ol; (2R,6S,7S,10Z)-form		C15H24O	Terpenoids and its derivates	SANTALI ALBI LIGNUM	檀香
No.1485	β-Santala-3(15),10-dien-12-ol; (2S,6R,7R,10Z)-form	42495-69-2	C15H24O	Terpenoids and its derivates	SANTALI ALBI LIGNUM	檀香
No.1486	β-Santala-3(15),10-diene; (1R,2R)-form	25532-78-9	C15H24	Terpenoids and its derivates	SANTALI ALBI LIGNUM	檀香
No.1487	β-Santala-3(15),10-diene; (1S,2R)-form	511-59-1	C15H24	Terpenoids and its derivates	SANTALI ALBI LIGNUM	檀香
No.1488	β-Santala-3(15),9-diene-11,12-diol; (9E,11ζ)-form	872880-60-9	C15H24O2	Terpenoids and its derivates	SANTALI ALBI LIGNUM	檀香
No.1489	Bullatine B	466-26-2	C24 H39 N O6	Alkaloids	ACONITI LATERALIS RADIX PRAEPARATA	附子
No.1490	Choline			Alkaloids	PINELLIAE RHIZOMA	半夏
No.1491	L - ephedrine			Alkaloids	PINELLIAE RHIZOMA	半夏
No.1492	Amino acid			Amino acid	PHERETIMA	地龙
No.1493	Enzymes			Protein and Enzyme	PHERETIMA	地龙
No.1494	Guanidine			Amino acid	PHERETIMA	地龙
No.1495	Lumbrifebrine			Alkaloids	PHERETIMA	地龙
No.1496	Lumbritine			Alkaloids	PHERETIMA	地龙
No.1497	Nucleotide			Alkaloids	PHERETIMA	地龙
No.1498	Terrestro-lumbrilysin			Alkaloids	PHERETIMA	地龙
No.1499	N-​Methylisoaconitinium iodide			Alkaloids	ACONITI LATERALIS RADIX PRAEPARATA	附子
No.1500	Mesaconitine	119949-26-7	C36H52NO11	Alkaloids	ACONITI LATERALIS RADIX PRAEPARATA	附子
No.1501	Hypaconitine	2752-64-9	C33 H45 N O11	Alkaloids	ACONITI LATERALIS RADIX PRAEPARATA	附子
No.1502	Isodelphinine	6900-87-4	C33 H45 N O10	Alkaloids	ACONITI LATERALIS RADIX PRAEPARATA	附子
No.1503	Benzoylmesaconitine	1357-96-6	C33 H45 N O9	Alkaloids	ACONITI LATERALIS RADIX PRAEPARATA	附子
No.1504	Coryneine	80214-28-4	C40 H49 N O12	Alkaloids	ACONITI LATERALIS RADIX PRAEPARATA	附子
No.1505	Atisines	7224-66-0	C11 H18 N O2	Alkaloids	ACONITI LATERALIS RADIX PRAEPARATA	附子
No.1506	Aminophenol	466-43-3	C22 H33 N O2	Alkaloids	ACONITI LATERALIS RADIX PRAEPARATA	附子
No.1507	Higenamine	80665-72-1	C24 H39 N O7	Alkaloids	ACONITI LATERALIS RADIX PRAEPARATA	附子
No.1508	Salsolinol	5843-65-2	C16 H17 N O3	Alkaloids	ACONITI LATERALIS RADIX PRAEPARATA	附子
No.1509	Beiwutine	27740-96-1	C10 H13 N O2	Alkaloids	ACONITI LATERALIS RADIX PRAEPARATA	附子
No.1510	Fuziline	76918-93-9	C33 H45 N O12	Alkaloids	ACONITI LATERALIS RADIX PRAEPARATA	附子
No.1511	(3R-trans)-4-Etheny-4-methyl-3-(1-methylethenyl)-1-(methylethyl)-cyclohexene	80665-72-1	C24 H39 N O7	Alkaloids	ACONITI LATERALIS RADIX PRAEPARATA	附子
No.1512	1,2,3,4,4A,5,6,8A-Octahydro-7-methyl-4-methylene-1-(1-methylethyl)-naphthalene	3856-25-5	C15 H24	Volatile oils	MYRRHA	没药
No.1513	α-Cubebene	14912-44-8	C15 H24	Volatile oils	MYRRHA	没药
No.1514	Decahydro-3A-methyl-6-methylene-1-(1-methylethyl)-cyclobuta [1,2,3,4] dicyclopentene	17699-14-8	C15 H24	Volatile oils	MYRRHA	没药
No.1515	1,5,9-Trimethyl-1,5,9-cyclododecatriene	21064-19-7	C15 H24	Volatile oils	MYRRHA	没药
No.1516	δ-Selinene	473-14-3	C15 H24	Volatile oils	MYRRHA	没药
No.1517	Isoledene	95910-36-4	C15 H24	Volatile oils	MYRRHA	没药
No.1518	γ-Elemene	29873-99-2	C15 H24	Volatile oils	MYRRHA	没药
No.1519	α-Farnesene	502-61-4	C15 H24	Volatile oils	MYRRHA	没药
No.1520	α-Caryophyllene	6753-98-6	C15 H24	Volatile oils	MYRRHA	没药
No.1521	Isocaryophyllene	118-65-0	C15 H24	Volatile oils	MYRRHA	没药
No.1522	Humulen-7-ol	80408-11-3	C15 H24 O	Volatile oils	MYRRHA	没药
No.1523	β-​Humulen-​7-​ol	6753-94-2	C15 H24 O	Volatile oils	MYRRHA	没药
No.1524	Humulen-7-oic acid	82901-23-3	C15 H22 O2	Volatile oils	MYRRHA	没药
No.1525	α-Muurolene	10208-80-7	C15 H24	Volatile oils	MYRRHA	没药
No.1526	Cadala-1(10),3,8-triene	916611-67-1	C15 H22	Volatile oils	MYRRHA	没药
No.1527	α-Santalol	115-71-9	C15 H24 O	Volatile oils	MYRRHA	没药
No.1528	Retinal	116-31-4	C20 H28 O	Terpenoids and its derivates	MYRRHA	没药
No.1529	Caryophyllene oxide			Terpenoids and its derivates	AUCKLANDIAE RADIX	木香
No.1530	Filicanone	1910-16-3	C30 H50 O	Triterpenoids and its glycosides	AUCKLANDIAE RADIX	木香
No.1531	Chrysophanol	481-74-3	C15 H10 O4	Quinones	AUCKLANDIAE RADIX	木香
No.1532	Dihydro-α-ionone	31499-72-6	C13 H22 O	Volatile oils	AUCKLANDIAE RADIX	木香
No.1533	Costunolide	553-21-9	C15 H20 O2	Terpenoids and its derivates	AUCKLANDIAE RADIX	木香
No.1534	β-ionone-4-one	36208-32-9	C13 H22 O	Volatile oils	AUCKLANDIAE RADIX	木香
No.1535	Costus lactone	553-21-9	C15 H20 O2	Terpenoids and its derivates	AUCKLANDIAE RADIX	木香
No.1536	Dihydrodehydrocostus lactone	4955-03-7	C15 H20 O2	Terpenoids and its derivates	AUCKLANDIAE RADIX	木香
No.1537	α-Costic acid	28399-17-9	C15 H22 O2	Terpenoids and its derivates	AUCKLANDIAE RADIX	木香
No.1538	Saussurea lactone	23527-07-3	C15 H22 O2	Terpenoids and its derivates	AUCKLANDIAE RADIX	木香
No.1539	Betulinic acid	19533-92-7	C30 H48 O3	Triterpenoids and its glycosides	ZIZIPHI SPINOSAE SEMEN	酸枣仁
No.1540	Betulinol	473-98-3	C30 H50 O2	Triterpenoids and its glycosides	ZIZIPHI SPINOSAE SEMEN	酸枣仁
No.1541	Jujuboside A	1457982-49-8	C41 H66 O12	Triterpenoids and its glycosides	ZIZIPHI SPINOSAE SEMEN	酸枣仁
No.1542	Jujuboside B	55466-05-2	C52 H84 O21	Triterpenoids and its glycosides	ZIZIPHI SPINOSAE SEMEN	酸枣仁
No.1543	Jujuboside D	194851-84-8	C58 H94 O26	Triterpenoids and its glycosides	ZIZIPHI SPINOSAE SEMEN	酸枣仁
No.1544	Jujuboside E	855184-67-7	C64 H106 O31	Triterpenoids and its glycosides	ZIZIPHI SPINOSAE SEMEN	酸枣仁
No.1545	Flavoayamenin	72063-39-9	C28 H32 O15	Flavonoids and its glycosides	ZIZIPHI SPINOSAE SEMEN	酸枣仁
No.1546	Zivulgarin	108657-24-5	C28 H32 O15	Flavonoids and its glycosides	ZIZIPHI SPINOSAE SEMEN	酸枣仁
No.1547	6'-Ferulosylspinosin			Flavonoids and its glycosides	ZIZIPHI SPINOSAE SEMEN	酸枣仁
No.1548	Lysicamine	15444-20-9	C18 H13 N O3	Alkaloids	ZIZIPHI SPINOSAE SEMEN	酸枣仁
No.1549	Juzinine			Alkaloids	ZIZIPHI SPINOSAE SEMEN	酸枣仁
No.1550	Ceanothic acid	21302-79-4	C30 H46 O5	Triterpenoids and its glycosides	ZIZIPHI SPINOSAE SEMEN	酸枣仁
No.1551	Cyanogenic glycosides			Saccharides and its derivates	PERSICAE SEMEN	桃仁
No.1552	Amygdalin			Saccharides and its derivates	PERSICAE SEMEN	桃仁
No.1553	Prunasin			Saccharides and its derivates	PERSICAE SEMEN	桃仁
No.1554	Glycerides			Fatty acid	PERSICAE SEMEN	桃仁
No.1555	Polygalaxanthone A	24562-58-1	C17H14O7	Flavonoids and its glycosides	POLYGALAE RADIX	远志
No.1556	Polygalaxanthone B	14254-96-7	C18H18O7	Flavonoids and its glycosides	POLYGALAE RADIX	远志
No.1557	Onjisaponin Th	1456888-74-6	C70H104O32	Triterpenoids and its glycosides	POLYGALAE RADIX	远志
No.1558	Onjisaponin Tg	1456888-70-2	C64H100O32	Triterpenoids and its glycosides	POLYGALAE RADIX	远志
No.1559	Onjisaponin Wg	1456888-68-8	C70H110O36	Triterpenoids and its glycosides	POLYGALAE RADIX	远志
No.1560	Onjisaponin Z	1392474-67-7	C75H112O36	Triterpenoids and its glycosides	POLYGALAE RADIX	远志
No.1561	Onjisaponin Vg	1078708-72-1	C71H106O32	Triterpenoids and its glycosides	POLYGALAE RADIX	远志
No.1562	Onjisaponin X	1078708-69-6	C87H130O45	Triterpenoids and its glycosides	POLYGALAE RADIX	远志
No.1563	Onjisaponin W	1078708-68-5	C81H120O40	Triterpenoids and its glycosides	POLYGALAE RADIX	远志
No.1564	Onjisaponin V	1078708-67-4	C82H122O41	Triterpenoids and its glycosides	POLYGALAE RADIX	远志
No.1565	Onjisaponin Ug	1009314-55-9	C87H130O45	Triterpenoids and its glycosides	POLYGALAE RADIX	远志
No.1566	Onjisaponin Sg	1009314-53-7	C87H130O44	Triterpenoids and its glycosides	POLYGALAE RADIX	远志
No.1567	Onjisaponin Ng	1009314-51-5	C80H118O38	Triterpenoids and its glycosides	POLYGALAE RADIX	远志
No.1568	Onjisaponin Qg	1009314-49-1	C76H120O41	Triterpenoids and its glycosides	POLYGALAE RADIX	远志
No.1569	Onjisaponin Fg	1009314-47-9	C81H120O41	Triterpenoids and its glycosides	POLYGALAE RADIX	远志
No.1570	Onjisaponin Pg	1009314-45-7	C70H110O37	Triterpenoids and its glycosides	POLYGALAE RADIX	远志
No.1571	Onjisaponin T	1009314-42-4	C83H142O42	Triterpenoids and its glycosides	POLYGALAE RADIX	远志
No.1572	Onjisaponin S	1009314-40-2	C81H120O40	Triterpenoids and its glycosides	POLYGALAE RADIX	远志
No.1573	Onjisaponin O	1009314-38-8	C77H116O37	Triterpenoids and its glycosides	POLYGALAE RADIX	远志
No.1574	Onjisaponin R	1008798-85-3	C76H114O37	Triterpenoids and its glycosides	POLYGALAE RADIX	远志
No.1575	Onjisaponin D	950190-73-5		Triterpenoids and its glycosides	POLYGALAE RADIX	远志
No.1576	Onjisaponin C	950190-70-2		Triterpenoids and its glycosides	POLYGALAE RADIX	远志
No.1577	Onjisaponin H	945674-71-5	C74H110O34	Triterpenoids and its glycosides	POLYGALAE RADIX	远志
No.1578	Onjisaponin K	873441-90-8	C76H112O36	Triterpenoids and its glycosides	POLYGALAE RADIX	远志
No.1579	Onjisaponin J	873441-89-5	C85H126O42	Triterpenoids and its glycosides	POLYGALAE RADIX	远志
No.1580	Onjisaponin L	873441-88-4	C86H128O43	Triterpenoids and its glycosides	POLYGALAE RADIX	远志
No.1581	Onjisaponin Gg	873335-00-3	C76H112O36	Triterpenoids and its glycosides	POLYGALAE RADIX	远志
No.1582	Onjisaponin TF	186406-21-3	C59H94O28	Triterpenoids and its glycosides	POLYGALAE RADIX	远志
No.1583	Z-​Onjisaponin A	180685-35-2	C80H120O39	Triterpenoids and its glycosides	POLYGALAE RADIX	远志
No.1584	Onjisaponin G	80722-15-2	C70H104O32	Triterpenoids and its glycosides	POLYGALAE RADIX	远志
No.1585	Sibiricaxanthone G	1041179-59-2	C35H44O21	Flavonoids and its glycosides	POLYGALAE RADIX	远志
No.1586	Sibiricaxanthone F	1041179-55-8	C29H34O16	Flavonoids and its glycosides	POLYGALAE RADIX	远志
No.1587	Sibiricaxanthone E	1041179-53-6	C26H28O15	Flavonoids and its glycosides	POLYGALAE RADIX	远志
No.1588	Sibiricaxanthone D	1041179-51-4	C27H32O15	Flavonoids and its glycosides	POLYGALAE RADIX	远志
